# Supplementary material for: Comparison between 5 extractions methods in either plasma or serum to determine the optimal extraction and matrix combination for human metabolomics
Source: Cell Mol Biol Lett. 2023 May 20;28:43. doi: 10.1186/s11658-023-00452-x (PMC10200056; doi:10.1186/s11658-023-00452-x)
Supplement: Supplementary file 1 — Additional file 1. Figure S1. Study design for the targeted and global metabolomics analysis of extraction methods. Biological samples and spiked solvents are simultaneously prepared. From stock solutions, MI and MII are diluted at different concentrations in five solvents. Plasma and serum samples are prepared from pooled of 7 donors. Five extractions methods are applied in both plama and serum matrices in triplicate. For each method, we generatetwelve plasma and serum extracts spiked with MI,three plasma and serum extracts spiked with MII,three plasma and serum extracts unspiked, andsix neat solventsspiked with MII. The next of protocol is described in materiel and methods part. MeOH : methanol; MeOH:ACN : methanol combined with acetonitrile; ACN: acetonitrile. [file 11658_2023_452_MOESM1_ESM.xlsx]

## Sheet: Feuil1
Figure S1 : Study design for the targeted and global metabolomics analysis of extraction methods. Biological samples and spiked solvents are simultaneously prepared. From stock solutions, MI and MII are diluted at different concentrations in five solvents. Plasma and serum samples are prepared from pooled of 7 donors. Five extractions methods are applied in both plama and serum matrices in tripli…
