# Supplementary material for: Comparison between 5 extractions methods in either plasma or serum to determine the optimal extraction and matrix combination for human metabolomics
Source: Cell Mol Biol Lett. 2023 May 20;28:43. doi: 10.1186/s11658-023-00452-x (PMC10200056; doi:10.1186/s11658-023-00452-x)
Supplement: Supplementary file 2 — Additional file 2: Figure S2. Customs parameters used for data processing with Compound Discoverer software. [file 11658_2023_452_MOESM2_ESM.xlsx]

## Sheet: Feuil1
Figure S2: Customs parameters used for data processing with Compound Discoverer software
