# Supplementary material for: Comparison between 5 extractions methods in either plasma or serum to determine the optimal extraction and matrix combination for human metabolomics
Source: Cell Mol Biol Lett. 2023 May 20;28:43. doi: 10.1186/s11658-023-00452-x (PMC10200056; doi:10.1186/s11658-023-00452-x)
Supplement: Supplementary file 3 — Additional file 3: Figure S3. Quality analysis of plasmatic and serum extracts by SDS PAGE SDS-PAGE of loaded and eluted plasma and serum proteins, after five different deproteinizations. 1: Molecular Weight marker; 2: neat MeOH; 3: Plasma extract with MeOH; 4: neat MeOH:ACN; 5: Plasma extract MeOH:ACN; 6: neat ACN, 7: Plasma extract with ACN, 8: neat hybrid-SPE with ACN, 9: Plasma extract with hybrid-SPE with ACN; 10: neat hybrid-SPE with MeOH; 11: Plasma extract with hybrid-SPE with MeOH; 12: Molecular Weight marker; 13: neat MeOH; 14: Serum extract with MeOH; 15: neat MeOH:ACN; 16: Serum extract MeOH:ACN; 17: neat ACN, 18: Serum extract with ACN, 19: neat hybrid-SPE with ACN, 20: Serum extract with hybrid-SPE with ACN; 21: neat hybrid-SPE with MeOH; 22: Serum extract with hybrid-SPE with MeOH. [file 11658_2023_452_MOESM3_ESM.xlsx]

## Sheet: Feuil1
Figure S3 : Quality analysis of plasmatic and serum extracts by SDS PAGE SDS-PAGE of loaded and eluted plasma and serum proteins, after five different deproteinizations. 1: Molecular Weight marker; 2: neat MeOH; 3: Plasma extract with MeOH; 4: neat MeOH:ACN; 5: Plasma extract MeOH:ACN; 6: neat ACN, 7: Plasma extract with ACN, 8: neat hybrid-SPE with ACN, 9: Plasma extract with hybrid-SPE with ACN…
