# Supplementary material for: Comparison between 5 extractions methods in either plasma or serum to determine the optimal extraction and matrix combination for human metabolomics
Source: Cell Mol Biol Lett. 2023 May 20;28:43. doi: 10.1186/s11658-023-00452-x (PMC10200056; doi:10.1186/s11658-023-00452-x)
Supplement: Supplementary file 4 — Additional file 4: Figure S4. Heatmaps reflecting the peak area of standard unlabeled analytes from plasmaand serumHeatmap, reflecting the response of the detected unlabeled standards from plasmavs. serumunder five extraction methodswithin four LC-MS analysis. Colour coding: signal responseincreases from light to dark green ; White box : unidentified standard MeOH : methanol; MeOH:ACN : methanol combined with acetonitrile; ACN: acetonitrile; SPE : solid preparation extraction; ESI : electrospray ionisation; RP: reverse phase. [file 11658_2023_452_MOESM4_ESM.xlsx]

## Sheet: Feuil1
Figure S4 : Heatmaps reflecting the peak area of standard unlabeled analytes from plasma (left) and serum (right) Heatmap, reflecting the response of the detected unlabeled standards from plasma (left) vs. serum (right) under five extraction methods (MeOH, MeOH:ACN, ACN, Hybrid-SPE/ACN, and Hybrid-SPE/MeOH) within four LC-MS analysis (+ESI HILIC, -ESI HILIC, +ESI RP C18, and -ESI RP C18). Colour …
