# Supplementary material for: Comparison between 5 extractions methods in either plasma or serum to determine the optimal extraction and matrix combination for human metabolomics
Source: Cell Mol Biol Lett. 2023 May 20;28:43. doi: 10.1186/s11658-023-00452-x (PMC10200056; doi:10.1186/s11658-023-00452-x)
Supplement: Supplementary file 5 — Additional file 5: Table S1. List of isotopic unlabeled and labeled standard analytes. Following information include specifications, stock solution concentrations stored at -80°C, and final solution preparations for each standards. Different final concentrationsare diluted in five solvents, acetonitrile, 0,1% formic acid/methanol, and 0,1% formic acid/acetonitrile) for each standards. A calibration curve is then created for the assessment of linearity, sensitivity and matrix effects. MI : 7 labeled standard mixed; MII : unlabeled organic acid commercial mix. [file 11658_2023_452_MOESM5_ESM.xlsx]

## Sheet: Feuil1
Table S1 : List of isotopic unlabeled and labeled standard analytes. Following information include specifications, stock solution concentrations stored at -80°C, and final solution preparations for each standards. Different final concentrations (5μM, 10μM, 25μM and, 50μM) are diluted in five solvents (methanol, methanol/acetonitrile (1/1, v/v), acetonitrile, 0,1% formic acid/methanol, and 0,1% fo…
Compounds	Isotopic standards	Stock Solution	Final solutions
			5μM	10μM	25μM	50μM
(+/-)-2-Hydroxyglutaric acid	Unlabeled Standards	Unlabeled Organic Acid Mix - Stock solution [500μM] in Optima™ LC/MS grade water	Unlabeled Organic Acid Mix (MII) prepared at [5μM] in five solvents	X	X	X
(±)-Malic Acid
(E)-Aconitic Acid
(R)-(-)-beta-Hydroxybutyric acid
2-Oxobutyric acid
Adipic acid
ADIPIC ACID, DISODIUM SALT
ALPHA-KETOBUTYRIC ACID, SODIUM SALT
alpha-Ketoglutaric acid
alpha-Ketoisovaleric acid
Citric acid
Creatine
Disodium Oxoglurate
DL-2-HYDROXYGLUTARIC ACID
DL-VANILMANDELIC ACID, SODIUM SALT
Fumaric acid
Glycine
Glycolic acid
Hippuric acid
Homovanillic acid
Homovanillic acid sulfate
Ketoleucine
Maleic acid
Malonic acid
Methylmalonic acid
Orotic acid
Oxalic acid
Phthalic acid
SODIUM ACETATE
SODIUM BUTYRATE
SODIUM D-3-HYDROXYBUTYRATE
SODIUM D-GLUCONATE
SODIUM ISOBUTYRATE
SODIUM L- LACTATE
Sodium phthalate
SODIUM PROPIONATE
SODIUM PYRUVATE
Sodium Urate
Succinic acid
Trisodium citrate
Uric Acid
Vanillyl mandelic acid
Vitamin C
Succinic Acid-2,3-13C2	Labeled Standards	Stock solution [8,3M] in Optima™ LC/MS grade water	Labeled Standards mixed (MI) and prepared at [5μM] in five solvents	Labeled Standards mixed (MI) and prepared at [10μM] in five solvents	Labeled Standards mixed (MI) and prepared at [25μM] in five solvents	Labeled Standards mixed (MI) and prepared at [50μM] in five solvents
L-Tyrosine-(phenyl-3,5-d2)		Stock solution [5,4mM] in Optima™ LC/MS grade water
L-Tryptophane-(indole-d5)		Stock solution [5mM] in Optima™ LC/MS grade water
L-Phenylalanine-3,3-d2		Stock solution [6mM] in Optima™ LC/MS grade water
D-Glucose-13C6		Stock solution [150mM] in Optima™ LC/MS grade water
L-Lactic Acid-13C3		Stock solution [10,7mM] in Optima™ LC/MS grade water
L-Leucine-5,5,5-d3		Stock solution [7,3mM] in Optima™ LC/MS grade water
