# Supplementary material for: Comparison between 5 extractions methods in either plasma or serum to determine the optimal extraction and matrix combination for human metabolomics
Source: Cell Mol Biol Lett. 2023 May 20;28:43. doi: 10.1186/s11658-023-00452-x (PMC10200056; doi:10.1186/s11658-023-00452-x)
Supplement: Supplementary file 6 — Additional file 6. Table S2. List of compound expected containing name, formula and molecular weight of standards imported in search mass lists parameter from CD3.3. [file 11658_2023_452_MOESM6_ESM.xlsx]

## Sheet: Feuil1
Table S2 : List of compound expected containing name, formula and molecular weight of standards imported in search mass lists parameter from CD3.3
Mass List Search Results ID	Name	Formula	Molecular Weight
42	ALPHA-KETOBUTYRIC ACID	C4H6O3	102.089
56	MALONIC ACID	C3H4O4	104.062
64	D-3-HYDROXYBUTYRATE	C4H8O3	104.104
36	SODIUM PYRUVATE	C3H3NaO3	110.044
30	SODIUM BUTYRATE	C4H7NaO2	110.087
33	SODIUM ISOBUTYRATE	C4H7NaO2	110.087
34	SODIUM L- LACTATE	C3H5NaO3	112.060
50	FUMARIC ACID	C4H4O4	116.072
54	MALEIC ACID	C4H4O4	116.072
45	ALPHA-KETOISOVALERIC ACID	C5H8O3	116.115
57	METHYLMALONIC ACID	C4H6O4	118.088
70	SUCCINIC ACID	C4H6O4	118.088
4	Succinic acid-2,3-13C2	C213C2H6O4	120.073
62	BENZOATE	C7H5O2	121.114
9	ALPHA-KETOBUTYRIC ACID, SODIUM SALT	C4H5NaO3	124.071
31	SODIUM D-3-HYDROXYBUTYRATE	C4H7NaO3	126.086
44	ALPHA-KETOISOCAPROIC ACID	C6H10O3	130.142
14	CREATINE	C4H9N3O2	131.133
47	CREATINE	C4H9N3O2	131.133
26	OXALIC ACID, DISODIUM SALT	C2Na2O4	133.999
55	MALIC ACID	C4H6O5	134.087
7	L-Leucine-5,5,5-d3	C6H10D3NO2	134.191
12	ALPHA-KETOISOVALERIC ACID, SODIUM SALT	C5H7NaO3	138.097
29	SODIUM BENZOATE	C7H5NaO2	144.103
43	ALPHA-KETOGLUTARIC ACID	C5H6O5	146.098
41	ADIPIC ACID	C6H10O4	146.141
23	MALONIC ACID, DISODIUM SALT	C3H2Na2O4	148.025
48	DL-2-HYDROXYGLUTARIC ACID	C5H8O5	148.11
11	ALPHA-KETOISOCAPROIC ACID, SODIUM SALT	C6H9NaO3	152.124
58	OROTIC ACID	C5H4N2O4	156.096
21	MALEIC ACID, DISODIUM SALT	C4H2Na2O4	160.036
17	FUMARIC ACID, DISODIUM SALT	C4H2Na2O4	160.036
24	METHYLMALONIC ACID, DISODIUM SALT	C4H4Na2O4	162.05
37	SUCCINIC ACID, DISODIUM SALT	C4H4Na2O4	162.052
60	PHTHALIC ACID	C8H6O4	166.131
6	L-Phenylalanine-3,3-d2	C9H9D2NO2	167.202
72	URIC ACID	C5H4N4O3	168.110
38	TRANS-ACONITIC ACID	C6H6O6	174.108
71	TRANS-ACONITIC ACID	C6H6O6	174.108
40	VITAMIN C (L-ASCORBIC ACID)	C6H8O6	176.124
73	VITAMIN C (L-ASCORBIC ACID)	C6H8O6	176.124
25	OROTIC ACID, SODIUM SALT	C5H3N2NaO4	178.078
18	GLYCINE, N-BENZOYL (HIPPURIC ACID), SODIUM SALT	C9H9NO3	179.173
51	GLYCINE, N-BENZOYL (HIPPURIC ACID)	C9H9NO3	179.173
53	HOMOVANILLIC ACID	C9H10O4	182.173
5	L-Tyrosine-(phenyl-3,5-d2)	C9H9D2NO3	183.201
2	D-Glucose-13C6	13C6H12O6	186.112
10	ALPHA-KETOGLUTARIC ACID, DISODIUM SALT HYDRATE	C5H4Na2O5	190.062
39	URIC ACID, SODIUM SALT:XH2O	C5H3N4NaO3	190.092
8	ADIPIC ACID, DISODIUM SALT	C6H8Na2O4	190.105
15	DL-2-HYDROXYGLUTARIC ACID, DISODIUM SALT	C5H6Na2O5	192.078
46	CITRIC ACID	C6H8O7	192.124
65	D-GLUCONATE	C6H11O7	195.148
22	MALIC ACID, DISODIUM SALT MONOHYDRATE	C4H6Na2O6	196.066
49	DL-VANILMANDELIC ACID	C9H10O5	198.173
3	L-Tryptophan-(indole-d5)	C11H7D5N2O2	209.256
27	PHTHALIC ACID, DISODIUM SALT	C8H4Na2O4	210.094
32	SODIUM D-GLUCONATE	C6H11NaO7	218.137
16	DL-VANILMANDELIC ACID, SODIUM SALT	C9H9NaO5	220.154
13	CITRIC ACID, TRISODIUM SALT	C6H5Na3O7	258.069
20	HOMOVANILLIC ACID, SODIUM SALT	C9H10O7S	262.237
61	ACETATE	C2H3O2	59.045
68	PROPIONATE	C3H5O2	73.071
52	GLYCOLIC ACID	C2H4O3	76.051
28	SODIUM ACETATE	C2H3NaO2	82.034
69	PYRUVATE	C3H3O3	87.055
63	BUTYRATE	C4H7O2	87.098
66	ISOBUTYRATE	C4H7O2	87.098
67	L- LACTATE	C3H5O3	89.071
59	OXALIC ACID	C2H2O4	90.035
1	L-Lactic acid-13C3	13C3H6O3	93.0559
35	SODIUM PROPIONATE	C3H5NaO2	96.060
19	GLYCOLIC ACID, SODIUM SALT	C2H3NaO3	98.033
