# Supplementary material for: Comparison between 5 extractions methods in either plasma or serum to determine the optimal extraction and matrix combination for human metabolomics
Source: Cell Mol Biol Lett. 2023 May 20;28:43. doi: 10.1186/s11658-023-00452-x (PMC10200056; doi:10.1186/s11658-023-00452-x)
Supplement: Supplementary file 7 — Additional file 7. Table S3. Quality analysis of plasmatic and serum extracts by BCA assayThis table shows the protein concentrationin neat solventsand after plasma / serum extractions by BCA assay. MeOH : methanol; MeOH:ACN : methanol combined with acetonitrile; ACN: acetonitrile, SPE : solid preparation extraction. [file 11658_2023_452_MOESM7_ESM.xlsx]

## Sheet: Feuil1
Table S3 : Quality analysis of plasmatic and serum extracts by BCA assayThis table shows the protein concentration (µg/ml) in neat solvents (blank) and after plasma / serum extractions by BCA assay. MeOH : methanol; MeOH:ACN : methanol combined with acetonitrile; ACN: acetonitrile, SPE : solid preparation extraction
	Blank (µg/ml)	Plasma extract (µg/ml)	Serum extract (µg/ml)
MeOH	19.7	189.7	255.4
MeOH:ACN	5.8	92.7	231.3
ACN	2.8	61.2	98.3
Hybrid-SPE/ACN	54.5	163.2	222.8
Hybrid-SPE/MeOH	34.7	2256.7	2901.8
