# Supplementary material for: Comparison between 5 extractions methods in either plasma or serum to determine the optimal extraction and matrix combination for human metabolomics
Source: Cell Mol Biol Lett. 2023 May 20;28:43. doi: 10.1186/s11658-023-00452-x (PMC10200056; doi:10.1186/s11658-023-00452-x)
Supplement: Supplementary file 8 — Additional file 8. Table S4. Ratio of remaining proteins to total proteins in plasma and serum for all extraction methods. The remaining protein results were obtained after BCA assay and the values were in Table I. Total proteins in plasma and serum refer to concentration of 70.000 ug/mL. MeOH : methanol; MeOH:ACN : methanol combined with acetonitrile; ACN: acetonitrile; SPE : solid preparation extraction; ESI : electrospray ionisation; RP: reverse phase. [file 11658_2023_452_MOESM8_ESM.xlsx]

## Sheet: Feuil1
Table S4 : Ratio of remaining proteins to total proteins in plasma and serum for all extraction methods. The remaining protein results were obtained after BCA assay and the values were in Table I. Total proteins in plasma and serum refer to concentration of 70.000 ug/mL (doi: 10.1007/s00216-018-1127-2). MeOH : methanol; MeOH:ACN : methanol combined with acetonitrile; ACN: acetonitrile; SPE : soli…
	Plasma extract	Serum extract
MeOH	0.00271	0.00364857
MeOH:ACN	0.00132429	0.00330429
ACN	0.000875286	0.00140429
Hybrid-SPE/ACN	0.00233143	0.00318286
Hybrid-SPE/MeOH	0.0322386	0.0414543
