# Supplementary material for: Comparison between 5 extractions methods in either plasma or serum to determine the optimal extraction and matrix combination for human metabolomics
Source: Cell Mol Biol Lett. 2023 May 20;28:43. doi: 10.1186/s11658-023-00452-x (PMC10200056; doi:10.1186/s11658-023-00452-x)
Supplement: Supplementary file 9 — Additional file 9. Table S5. Overlap coverage between plasma and serum using the same method and analysed with the same LC-MS protocol.MeOH : methanol; MeOH:ACN : methanol combined with acetonitrile; ACN: acetonitrile; SPE : solid preparation extraction; ESI : electrospray ionisation; RP: reverse phase. [file 11658_2023_452_MOESM9_ESM.xlsx]

## Sheet: Feuil1
Table S5 : Overlap coverage between plasma and serum using the same method and analysed with the same LC-MS protocol.MeOH : methanol; MeOH:ACN : methanol combined with acetonitrile; ACN: acetonitrile; SPE : solid preparation extraction; ESI : electrospray ionisation; RP: reverse phase.
	MeOH	MeOH:ACN	ACN	Hybrid-SPE/ACN	Hybrid-SPE/MeOH
HILIC (+ESI)	0.82	0.87	0.93	0.41	0.53
HILIC (-ESI)	0.72	0.77	0.67	0.56	0.87
RP C18 (+ESI)	0.57	0.72	0.58	0.46	0.42
RP C18 (-ESI)	0.82	0.88	0.77	0.67	0.66
