# Supplementary material for: Comparison between 5 extractions methods in either plasma or serum to determine the optimal extraction and matrix combination for human metabolomics
Source: Cell Mol Biol Lett. 2023 May 20;28:43. doi: 10.1186/s11658-023-00452-x (PMC10200056; doi:10.1186/s11658-023-00452-x)
Supplement: Supplementary file 10 — Additional file 10. Table S6. Unlabeled and labeled standard analytes used in the study. Mass weight expected and retention times are obtained from CD3.3 with several database onlines. Retention times are analyzed in either ESI mode of each column. ND stands for not detected. For details on the usage and fate of analytes in experiments see next Supplementary Tables and Figures. ESI : electrospray ionisation; RP: reverse phase. [file 11658_2023_452_MOESM10_ESM.xlsx]

## Sheet: Feuil1
Table S6 : Unlabeled and labeled standard analytes used in the study. Mass weight expected and retention times are obtained from CD3.3 with several database onlines (cf. Table S4). Retention times are analyzed in either ESI mode of each column. ND stands for not detected. For details on the usage and fate of analytes in experiments see next Supplementary Tables and Figures.ESI : electrospray ioni…
Compounds	Mass Weight Expected	Retention Time (min)
		HILIC (+ESI)	HILIC (-ESI)	RP C18 (+ESI)	RP C18 (-ESI)
(+/-)-2-Hydroxyglutaric acid	148.03718	ND	6.6	3.4	1.3
(±)-Malic Acid	134.02151	ND	6.4	ND	0.9
(E)-Aconitic Acid	174.01638	ND	ND	1.7	ND
(R)-(-)-beta-Hydroxybutyric acid	104.04733	ND	3.4	ND	2.54
2-Oxobutyric acid	102.0317	6	1	1	2.77
Adipic acid	146.05788		4.8	0.9	2.8
ADIPIC ACID, DISODIUM SALT		ND	ND	ND	ND
ALPHA-KETOBUTYRIC ACID, SODIUM SALT		ND	ND	ND	ND
alpha-Ketoglutaric acid	146.02156	6	6	1	1.1
alpha-Ketoisovaleric acid	116.04732	ND	0.9	1	2.68
Citric acid	192.02701	ND	5.9	1.6	1.7
Creatine	131.06945	6.2	6	0.9	0.96
Disodium Oxoglurate	189.98579	5	ND	1.1	ND
DL-2-HYDROXYGLUTARIC ACID	192.0001	ND	3	ND	ND
DL-VANILMANDELIC ACID, SODIUM SALT	220.0346	ND	ND	ND	2.77
Fumaric acid	116.01094	ND	0.66	ND	1.64
Glycine	75.03202	5.9	6.2	ND	ND
Glycolic acid	76.01603	ND	4.7	ND	ND
Hippuric acid	179.05831	1	2	3	3.1
Homovanillic acid	182.05792	ND	1	ND	2.8
Homovanillic acid sulfate	262.0146	ND	0.9	0.9	2.9
Ketoleucine	130.06294	ND	0.66	2.5	3.2
Maleic acid	116.01094	ND	0.6	ND	ND
Malonic acid	104.01095	ND		ND	2.42
Methylmalonic acid	118.02657	ND	4.8	ND	2.33
Orotic acid	156.01711	ND	4.2	1.4	0.9
Oxalic acid		ND	ND	ND	ND
Phthalic acid	166.02657	ND	1.1	ND	3
SODIUM ACETATE		ND	ND	ND	ND
SODIUM BUTYRATE		ND	ND	ND	ND
SODIUM D-3-HYDROXYBUTYRATE		ND	ND	ND	ND
SODIUM D-GLUCONATE	218.04022	14.6	ND	0.85	ND
SODIUM ISOBUTYRATE		ND	ND	ND	ND
SODIUM L- LACTATE		ND	ND	ND	ND
Sodium phthalate	209.9917	ND	3	ND	ND
SODIUM PROPIONATE		ND	ND	ND	ND
SODIUM PYRUVATE		ND	ND	ND	ND
Sodium Urate	190.01024	4.8	5.5	1.1	ND
Succinic acid	118.02661	ND	5.5	ND	2.3
Trisodium citrate	257.97705	ND	5	ND	1.8
Uric Acid	168.02829	4.7	5.8	1.1	1.6
Vanillyl mandelic acid	198.05277		3	ND	2.64
Vitamin C	176.03209	ND	6.34	ND	2
Succinic Acid-2,3-13C2	120.03327		5	ND	2.3
L-Tyrosine-(phenyl-3,5-d2)	183.08646	5.5	5.1	1.5	2.4
L-Tryptophane-(indole-d5)	209.12119	4.3	4.2	2.77	2.77
L-Phenylalanine-3,3-d2	167.09154	4	4.3	2.6	2.6
D-Glucose-13C6	186.08352	ND	5	ND	ND
L-Lactic Acid-13C3	93.04174	ND	4	ND	ND
L-Leucine-5,5,5-d3	134.11346	4.5	4.4	1.5	ND
