# Supplementary material for: Comparison between 5 extractions methods in either plasma or serum to determine the optimal extraction and matrix combination for human metabolomics
Source: Cell Mol Biol Lett. 2023 May 20;28:43. doi: 10.1186/s11658-023-00452-x (PMC10200056; doi:10.1186/s11658-023-00452-x)
Supplement: Supplementary file 11 — Additional file 11. Table S7. Number of unlabeled and labeled detected standard in different protocols. All analytes are detected from CD3.3.MeOH : methanol; MeOH:ACN : methanol combined with acetonitrile; ACN: acetonitrile; SPE : solid preparation extraction; ESI : electrospray ionisation; RP: reverse phase. [file 11658_2023_452_MOESM11_ESM.xlsx]

## Sheet: Feuil1
Table S7 : Number of unlabeled and labeled detected standard in different protocols. All analytes are detected from CD3.3.MeOH : methanol; MeOH:ACN : methanol combined with acetonitrile; ACN: acetonitrile; SPE : solid preparation extraction; ESI : electrospray ionisation; RP: reverse phase.
		Unlabeled Standard				Labeled Standard
		HILIC (+ESI)	HILIC (-ESI)	RP C18 (+ESI)	RP C18 (-ESI)	HILIC (+ESI)	HILIC (-ESI)	RP C18 (+ESI)	RP C18 (-ESI)
Plasma	MeOH	8	25	9	19	3	6	4	4
	MeOH:ACN	7	26	10	21	3	7	3	4
	ACN	7	18	7	18	3	5	3	2
	Hybrid-SPE/ACN	10	24	12	23	2	6	4	3
	Hybrid-SPE/MeOH	8	27	14	19	3	7	4	5
Serum	MeOH	8	27	11	21	3	7	4	4
	MeOH:ACN	9	27	10	21	3	6	4	3
	ACN	4	24	9	19	3	6	4	3
	Hybrid-SPE/ACN	5	26	11	23	3	6	1	0
	Hybrid-SPE/MeOH	4	0	14	17	2	2	4	3
