# Supplementary material for: Comparison between 5 extractions methods in either plasma or serum to determine the optimal extraction and matrix combination for human metabolomics
Source: Cell Mol Biol Lett. 2023 May 20;28:43. doi: 10.1186/s11658-023-00452-x (PMC10200056; doi:10.1186/s11658-023-00452-x)
Supplement: Supplementary file 12 — Additional file 12. Table S8. Summary of repeatabilityfor unlabeled standard analytes across all extraction methods and LC-MS analyses. The table displays a mean relative standard deviationfor plasma vs. serum in each LC-MS conditions . Empty boxes stands not detected.MeOH : methanol; MeOH:ACN : methanol combined with acetonitrile; ACN: acetonitrile; SPE : solid preparation extraction; ESI : electrospray ionisation; RP: reverse phase. [file 11658_2023_452_MOESM12_ESM.xlsx]

## Sheet: Feuil1
				Table S8 : Summary of repeatability (RSD) for unlabeled standard analytes across all extraction methods and LC-MS analyses. The table displays a mean relative standard deviation (standard deviation/mean, n=3) for plasma vs. serum in each LC-MS conditions . Empty boxes stands not detected.MeOH : methanol; MeOH:ACN : methanol combined with acetonitrile; ACN: acetonitrile; SPE : solid preparation ex…
			(+/-)-2-Hydroxyglutaric acid	(±)-Malic Acid	(E)-Aconitic Acid	(R)-(-)-beta-Hydroxybutyric acid	2-Oxobutyric acid	Adipic acid	ADIPIC ACID, DISODIUM SALT	ALPHA-KETOBUTYRIC ACID, SODIUM SALT	alpha-Ketoglutaric acid	alpha-Ketoisovaleric acid	Citric acid	Creatine	Disodium Oxoglurate	DL-2-HYDROXYGLUTARIC ACID	DL-VANILMANDELIC ACID, SODIUM SALT	Fumaric acid	Glycine	Glycolic acid	Hippuric acid	Homovanillic acid	Homovanillic acid sulfate	Ketoleucine	Maleic acid	Malonic acid	Methylmalonic acid	Orotic acid	Oxalic acid	Phthalic acid	SODIUM ACETATE	SODIUM BUTYRATE	SODIUM D-3-HYDROXYBUTYRATE	SODIUM D-GLUCONATE	SODIUM ISOBUTYRATE	SODIUM L- LACTATE	Sodium phthalate	SODIUM PROPIONATE	SODIUM PYRUVATE	Sodium Urate	Succinic acid	Trisodium citrate	Uric Acid	Vanillyl mandelic acid	Vitamin C
HILIC (+ESI)	Plasma	MeOH						0.0189924471699084								1.11648167126517			0.456819311532247															0.0220126461997065
		MeOH:ACN												0.063027728787942		0.0758656552485972			0.0424350621442308		0.101988057267654
		ACN						0.222114962177726						0.209260692476711							0.0865588828027778
		Hybrid-SPE/ACN					0.286216134855473				0.774025312492901		0.715280315786994		0.510437616428944	0.03667545998229					0.65062904219357			0.132127188621338
		Hybrid-SPE/MeOH					0.5574905539702				1.10784057576245			0.240606836616235		0.129653652803379								0.201308305277736
	Serum	MeOH						0.114578887463839			0.55128829070515			0.0555953762429507	0.079246797420891	0.522053923218672																		0.00459699217020261						0.119402801916624			0.669285756532264
		MeOH:ACN					0.0397423645820254				0.0252964012959094			0.0737606319508251	0.159945791534024	0.0836792745658633			0.202221127609781		0.227270774876452																			0.204478744848825			1.40645703472912
		ACN					0.544850111986703							0.468369984459847							0.344045113097514																			0.263881286882763
		Hybrid-SPE/ACN						1.28047315632782						0.136729668382211	0.368247799903614	0.313518550353495					0.305230698952062
		Hybrid-SPE/MeOH					0.236401091339557							0.30972111335017	1.10392122378286				0.599487096933465
HILIC (-ESI)	Plasma	MeOH	0.2588772231764			0.0222956079639317	0.071195994271316	0.15683447569471			0.122999090002075	0.0951647361544152	0.277041213819582			0.235095461580631		0.1352918350589	0.272580730717212	0.12882184898234	0.0960142904829836		0.172948948980547	0.0996400485795711		0.125528241135166	0.0376034373618893	0.122121523394221		0.122736951527426				0.329902490200742			0.0937839937754799			0.166885816426596		0.100897221656891	0.100339491262085	0.176574615324237
		MeOH:ACN	0.221186757858951	0.133302308130371		0.0644511307826656	0.200594252655302	0.82577199176763			0.138800489078389	0.0576059453120492	0.18318671562198			0.124938110261463		0.154075432263709	0.152981021964904	0.337367424686324	0.972817432295578	0.125065805336552	0.102675090551107	0.0442088637856949		0.240144303887572	0.253728742992174	0.257672202129853		0.187980769032675				0.523790838155048			0.981916831728788			0.0829062885966742		0.160311989398772	251712786.335928	0.474283241314199
		ACN				0.0110742572108029	0.23159148009142	0.0733766999688755				0.023128568				0.0130859806244377		0.315757443284728			0.573390025	0.111148477	0.177521815	0.119396844			0.856513634	0.169377667038371		0.217465099							0.58627998646597			0.225058943		0.093310639	0.168526243067617	0.306665445525949
		Hybrid-SPE/ACN	0.645422116677367	0.442681744622655		0.739019817745925	0.308667653151087	0.262752201237474			0.163545691975245		0.704634673390729			0.133646549936681		0.338060533705489		0.286215690319954	0.199624257961456	0.267456632932743	0.509770813435143	1.01855995880157		0.74386066591325	1.37089898434462	0.101010121274057		0.412317977421474						0.00316271783225245	0.0261785832058734			0.544173878771392		0.690686286698601	1.44787954790325		0.823487569226101
		Hybrid-SPE/MeOH	0.158470667521643	0.610840703929703	0.330111635886394	0.360331204032185	0.155645267921883	0.0626737967769729				0.202979031730024	0.857778548156523			0.215489043153646	0.0250611500501416	0.091475114291974	0.536490043472491	0.437224514839943	0.248455674066119	0.131284090022201	0.178127669787618	0.240805047083659		0.151934476998362	0.217869736643389	0.262134096554726		0.175926698022108			0.535453294242196			0.0422600423355594	0.354923879279215					0.236313016394067	0.104949130083601	0.102443359360528
	Serum	MeOH	0.791170840524045	0.491028114769179	0.201591310385538	0.122498477556485	0.116962912181679	0.672702439308734			0.179427364642712	0.154861651087193	0.268910650157285	0.187745472863184		0.304578805921782		0.191362277850677	0.204453126614769	0.202845425338142	0.0929070847038241	0.144718413417812	0.282409585394578	0.64491124223906		0.124457500166267		0.272506064438209		0.191856845064552							0.105203329500918			0.281136812272944	0.130605575006646	0.215544367716084	0.628420580665462	0.225094672764993
		MeOH:ACN	0.265262633651229	0.717014794527707	0.169525252804218	0.843601924033477	0.163557827966935	0.802034763673859			0.226355522906381	0.185626032590248	0.169525252804218	0.128418489691205		0.0498381584219793		0.177720735458617	0.357862585264841	0.404714156986106	0.193507457079271	0.0376016202530831	0.187146958545081	0.141992839428919		0.192995258796772	0.539858660483579	0.167211248780232		0.232283863171702						0.0540815837512451	0.329575637850586			0.456461157694203		0.186409224605311	0.595994349748583	0.183236839112054
		ACN	0.523795306251835	0.655216169093157		1.71622138683289	1.72352945954262	1.60319506066738				1.72966295449707	1.45286890095515	1.64519129538648		0.465995902936133		1.72760655660821	1.70546271575616		1.72963683599963	1.73133997028427	1.68677037494521	1.72651596203939			0.548944660588551	1.73101123032884		1.73044453548338						0.698283350238992	0.144187912731322			1.64119253252791		1.67379171436824	1.72797085351638	1.727172934544
		Hybrid-SPE/ACN	0.801660069371194	0.805681422971721	0.82605531520724	0.770559229878701	0.592502273442963	1.60140020825002			0.620887006182524	0.255032813097074	0.758098666168848			0.0411434465017512		0.506513446303659	0.549954247064445	1.00177486246738	0.414151623656499	0.803234563909444	0.362602794733297	0.240688681315404			0.325283674805703	0.676219812150202		0.699617730976644						0.184997805279626	0.648096702970632					0.713337555689279	0.576934859638286	0.382588570052307	1.02283255418894
		Hybrid-SPE/MeOH
RP C18 (+ESI)	Plasma	MeOH					0.025375920256213	0.132805560528332						0.230211130296343							0.0662698076230864		0.0367500092739328					0.0301389159159732						0.0562493678767424			0.0458218301739432						0.0621089712438909
		MeOH:ACN	0.0858735693636255				0.351959217517714	0.112824508262798					0.095931983004677								0.0151631530541345		0.0721008238871415											0.0882531999569611			0.125035294036293			0.235194959688251			0.0533369427381182
		ACN	0.379870559683606				0.257992924179794							0.144123089389893	0.190094422583443						0.054641424		0.215371314085492																				0.0514889437291332
		Hybrid-SPE/ACN	0.138572938061612		0.255299107054789		1.14989362580556		0.27127329623145			0.093954566864828	0.347497942223613	0.30361345896083		0.0892561877338738	0.415659221433658				0.124350081148751		0.255034668013932					0.173846949532049						0.0413068582035908									0.868776054473763
		Hybrid-SPE/MeOH	0.065238227052794		0.140488131480838		0.338037275572416	0.0373557897216906			0.083575160470462		0.169667348403949	0.0565254528935574	0.09353195426982									0.122055606924165				0.0272174629048551						0.209916094507137									0.113063096850297
	Serum	MeOH	0.148943214149676				0.121418430863897	0.302056435670337						0.204277302850503	0.294463146126899						0.178937710393458		0.284545981154254					0.148239601392416						0.214865496642404			0.0287873099440979						0.0201790323205978
		MeOH:ACN	0.0947616572340479	0.248285963420267			0.0485716771284539	0.376868954389021													0.0710696581889397		0.0363253250707457											0.0568089004367614			0.0121031753998128			0.00296995647389682			0.158079552236788
		ACN	0.457780006524719				0.508628760760942	0.166974925555326						0.606383516605956	0.582701492411306						0.965179188085246		0.33303655990816											0.278978310020552									1.51956988555303
		Hybrid-SPE/ACN					0.130354799826396	0.131096257684168				0.0427014708796176	0.235782055882159	0.107294592695053	0.192554919177223						0.134494190689728		0.130362392249189	0.211846026548295										0.0325751292460502									0.155634173727434
		Hybrid-SPE/MeOH	0.355703898221714		0.382315556607461		0.157193402726324	0.503132617247988			1.04035835726345	0.234692767763066	0.478686263088019	0.140407245042786	0.260328236023965									0.154066248836569				0.321408410750325						0.631084457599381						0.085445580096073			0.242545915128742
RP C18 (-ESI)	Plasma	MeOH	0.250146297670126	0.317759944562613		0.129666906227304	0.247985122763027	0.224582444437567			0.227272596833558	0.0301464107221267	0.356455803260911					0.254929729078546			0.080975451072916	0.103737214123914	0.166358831305521	0.0719468821433883			0.157988734340825	0.156181242293063		0.18878693752389										0.159492903601493			0.115318296864525	0.0690517195661186
		MeOH:ACN	0.0378560742103689	0.147782261287893		0.0660354412318796	0.0451381396873777	0.081258392955418			0.0356369027758375	0.0255665163305735	0.0881442528402566				0.28080553781969	0.216835000973531			0.0916748513964863	0.167957860212945	0.0488432859070191	0.0467189202878582			0.114280600919441	0.0820920428705292		0.0793366067333517										0.473575313075739		0.115443935598927	0.101686496536172	0.588842666140235
		ACN	0.885803504050697			0.925675212803854	0.955516075186585	0.633787419249917				0.864084781827118	0.803576194445765				0.709607442301484				0.86688502276704	0.868091895188924	0.729185739345124	0.870105665086789	1.17267818857512		1.54149853427176	0.903224882475635		0.854061036578733												0.916897107996013	0.903796937706784	0.87013857838278
		Hybrid-SPE/ACN	0.178218487117619	0.1281889941152	0.0489391930175232	0.0697675378877602	0.432210895117443	0.0243118536063892			0.250935871751033	0.0879583225170643		0.182683097169314		0.175602643339918	0.0495628639103638	0.257301713498879			0.0488428840364464	0.0653784263106487	0.108866128935708	0.0747157991634037			0.842537095121704	0.159280066786054		0.0587238742051262										0.100492420596078		0.13114084763282	0.0441004450871313	0.38715303551161	0.15679086683821
		Hybrid-SPE/MeOH	0.0897184457189681	0.265758107724769	0.392954129660384	0.135266770143712	0.113415283950499	0.0783689494004729				0.164578098563443	0.115046963750512					0.165784694650428			0.121350016852471	0.510178204847594	0.104577043651577	0.14098048647625			0.138000952835508	0.225626792372486		0.118985880559943										0.112053097031909			0.0817331324009507	0.221141298439334
	Serum	MeOH	0.127933326162729	0.135450350481971	0.559161907230576	0.0772834596095585	0.331727768668273	0.162500692838657			0.18120738064358	0.0489687871437944	0.0447740646627552				0.501782261771544	0.182647695652717			0.0801580391891923	0.0856705857538741	0.149160183741659	0.0790971041022503			0.132226385947688	0.122837974286356		0.0964529255801072												0.172541866961782	0.0806179107715819	0.582198014637506
		MeOH:ACN	0.804937981835048	0.485685524899015	0.157485568315626	0.274489855077792	0.151966167769681	0.091068710077699			0.23860131924756	0.0874179327676899	0.415693785628211				0.137045096628751				0.0732374853027553	0.11032099800454	0.0770536261376379	0.0814159229380046			0.210874476322556	0.615309209115078		0.0940085160304544										1.20494417330591		0.168553504001138	0.365606049239553	0.282324115705396
		ACN	1.67121661059609	1.20634030573123		1.4913221470535	1.60919507480005	1.18119811063849				1.34481614722021	1.35085011084758	1.28630656936281			0.766379707707278				1.15660316076498	1.25880826084205	1.20969999133964	1.18861467540785			1.65808773698442	1.72963233591258		1.35143653588577												1.6366272695066	1.68061600071359	1.49184147057213	0.951815724352975
		Hybrid-SPE/ACN	0.144832822828264	0.182880905733526	1.57721093331569	0.379630522804528	0.435878727486278	0.269533069258253			0.611613341635567	0.397347492681483		0.399108715091931			0.230151039830458	0.0619389158784777			0.222076165892369	0.37568008426316	1.34872943591441	0.302793910486453			0.0354559781726947	0.636394376106912		0.24946112712423												0.194253174168658	1.73000139621427	0.491984536369124	0.0589607547326949
		Hybrid-SPE/MeOH	0.172393194590612	0.272489099827862	0.245047729518756	0.180929667707431	0.106133697029257	0.143724673902107			0.232506305234352	0.116011925790357	0.213743221352234				0.599310452986029				0.0838970337464988	0.151826764362719	0.0923174355854471	0.107518918851468				0.303678493977995		0.207502587376636												0.257713533630922	0.10399827190934	0.150082620429896
