# Supplementary material for: Comparison between 5 extractions methods in either plasma or serum to determine the optimal extraction and matrix combination for human metabolomics
Source: Cell Mol Biol Lett. 2023 May 20;28:43. doi: 10.1186/s11658-023-00452-x (PMC10200056; doi:10.1186/s11658-023-00452-x)
Supplement: Supplementary file 13 — Additional file 13. Table S9. Summary of repeatabilityfor labeled standard analytes across all extraction methods and LC-MS analyses. The table displays a mean relative standard deviationfor plasma vs. serum in each LC-MS conditions . Empty boxes stands not detected.MeOH : methanol; MeOH:ACN : methanol combined with acetonitrile; ACN: acetonitrile; SPE : solid preparation extraction; ESI : electrospray ionisation; RP: reverse phase. [file 11658_2023_452_MOESM13_ESM.xlsx]

## Sheet: Feuil1
Table S9: Summary of repeatability (RSD) for labeled standard analytes across all extraction methods and LC-MS analyses. The table displays a mean relative standard deviation (standard deviation/mean, n=3) for plasma vs. serum in each LC-MS conditions . Empty boxes stands not detected.MeOH : methanol; MeOH:ACN : methanol combined with acetonitrile; ACN: acetonitrile; SPE : solid preparation extra…
			L-Phenylalanine-3,3-d2	L-Leucine-5,5,5-d3	D-Glucose-13C6	L-Lactic acid-13C3	L-Tryptophan-(indole-d5)	L-Tyrosine-(phenyl-3,5-d2)	Succinic acid-2,3-13C2
HILIC (+ESI)	Plasma	MeOH	0.03	0.07			0.08
		MeOH:ACN	0.03	0.06			0.15
		ACN	0.22	0.09			0.08
		Hybrid-SPE/ACN	0.12	0.16
		Hybrid-SPE/MeOH		0.4	0.4		0.4
	Serum	MeOH	0.36	0.3			0.36
		MeOH:ACN		0.31			0.39	0.57
		ACN	0.14	0.19			0.15
		Hybrid-SPE/ACN	0.51				0.54	0.24
		Hybrid-SPE/MeOH	0.51				0.54
HILIC (-ESI)	Plasma	MeOH	0.4	0.39	0.39	0.43	0.41		0.19
		MeOH:ACN	0.38	0.38	0.42	0.39	0.39	0.39	0.2
		ACN	0.36	0.37		0.36	0.35	0.38
		Hybrid-SPE/ACN	0.52	0.45	0.56		0.51	0.36	0.43
		Hybrid-SPE/MeOH	0.37	0.38	0.4	0.24	0.51	0.62	0.46
	Serum	MeOH	0.56	0.54	0.67	0.52	0.54	0.57	0.4
		MeOH:ACN	0.42	0.41		0.43	0.4	0.41	0.4
		ACN	0.71	0.72	0.7	0.73	0.7	0.65
		Hybrid-SPE/ACN	0.54	0.47		0.42	0.71	0.49	0.55
		Hybrid-SPE/MeOH
RP C18 (+ESI)	Plasma	MeOH		0.38			0.36	0.32
		MeOH:ACN		0.34			0.36	0.57
		ACN		0.39			0.37	0.4
		Hybrid-SPE/ACN	0.51	0.34			0.36	0.72
		Hybrid-SPE/MeOH	0.82	0.62			0.64	0.66
	Serum	MeOH	1	0.34			0.27	0.37
		MeOH:ACN	0.47	0.52			0.38	0.78
		ACN	1	1			1	0.8
		Hybrid-SPE/ACN	0.64
		Hybrid-SPE/MeOH	0.28	0.28			0.28	0.45
RP C18 (-ESI)	Plasma	MeOH	0.47				0.34	0.51	0.43
		MeOH:ACN	0.33				0.29	0.4	0.35
		ACN	0.27				1
		Hybrid-SPE/ACN	0.5				0.32		0.5
		Hybrid-SPE/MeOH		0.44			0.5	0.62
	Serum	MeOH	0.35				0.4	0.77	0.39
		MeOH:ACN	0.56				0.36		0.37
		ACN	1				1		0.48
		Hybrid-SPE/ACN	0.51				0.54	1	0.62
		Hybrid-SPE/MeOH	0.48				0.6		0.6
