# Supplementary material for: Comparison between 5 extractions methods in either plasma or serum to determine the optimal extraction and matrix combination for human metabolomics
Source: Cell Mol Biol Lett. 2023 May 20;28:43. doi: 10.1186/s11658-023-00452-x (PMC10200056; doi:10.1186/s11658-023-00452-x)
Supplement: Supplementary file 14 — Additional file 14. Table S10. Summary of linearityfor labeled standard analytes across all extraction methods and LC-MS analyses. The table displays a mean r2for plasma vs. serum in each LC-MS conditions . Empty boxes stands not detected. MeOH : methanol; MeOH:ACN : methanol combined with acetonitrile; ACN: acetonitrile; SPE : solid preparation extraction; ESI : electrospray ionisation; RP: reverse phase. [file 11658_2023_452_MOESM14_ESM.xlsx]

## Sheet: Feuil1
Table S10: Summary of linearity (coefficient of determination or r2) for labeled standard analytes across all extraction methods and LC-MS analyses. The table displays a mean r2 (n=3) for plasma vs. serum in each LC-MS conditions . Empty boxes stands not detected. MeOH : methanol; MeOH:ACN : methanol combined with acetonitrile; ACN: acetonitrile; SPE : solid preparation extraction; ESI : electros…
			L-Phenylalanine-3,3-d2	L-Leucine-5,5,5-d3	D-Glucose-13C6	L-Lactic acid-13C3	L-Tryptophan-(indole-d5)	L-Tyrosine-(phenyl-3,5-d2)	Succinic acid-2,3-13C2
HILIC (+ESI)	Plasma	MeOH	0.883	0.9			0.8654
		MeOH:ACN	0.899	0.9362			0.8396
		ACN	0.9744	0.9445			0.8806
		Hybrid-SPE/ACN	0.998	0.9813
		Hybrid-SPE/MeOH		0.5323	0.7203		0.6502
	Serum	MeOH	0.8971	0.9154			0.922
		MeOH:ACN		0.9558			0.9565	0.5684
		ACN	0.8202	0.7149			0.884
		Hybrid-SPE/ACN	0.8298	0.8187			0.958
		Hybrid-SPE/MeOH	0.9869				0.9982
HILIC (-ESI)	Plasma	MeOH	0.904	0.9283	0.9486	0.9197	0.9161		0.879
		MeOH:ACN	0.9688	0.9764	0.9894	0.9795	0.9725	0.9462	0.901
		ACN	0.9429	0.9466		0.9733		0.9434	0.9497
		Hybrid-SPE/ACN	0.7841	0.7873	0.875		0.8187	0.9792	0.9159
		Hybrid-SPE/MeOH	0.7999	0.9365	0.7957	0.8898	0.94	0.916	0.9193
	Serum	MeOH	0.8337	0.7874	0.8655	0.8062	0.7954	0.7667	0.6918
		MeOH:ACN	0.9287	0.9451		0.9415	0.9328	0.9337	0.8933
		ACN	0.7231	0.818	0.6838	0.8625	0.7118	0.757
		Hybrid-SPE/ACN	0.9288	0.9579		0.9507	0.9032	0.9312	0.8845
		Hybrid-SPE/MeOH				0.8389	0.975
RP C18 (+ESI)	Plasma	MeOH	0.9587	0.9587			0.94	0.93
		MeOH:ACN		0.9194			0.9561	0.778
		ACN		0.9053			0.9324	0.8876
		Hybrid-SPE/ACN	0.9204	0.907			0.9173	0.7517
		Hybrid-SPE/MeOH	0.8674	0.4433			0.3022	0.2
	Serum	MeOH	0.633	0.898			0.8878	0.9068
		MeOH:ACN	0.6031	0.5198			0.6474	0.4977
		ACN	0.2336	0.4673			0.4972	0.4286
		Hybrid-SPE/ACN	0.5866
		Hybrid-SPE/MeOH	0.6988	0.6585			0.6877	0.4288
RP C18 (-ESI)	Plasma	MeOH	0.8603				0.9436	0.9558	0.9391
		MeOH:ACN	0.9227				0.925	0.9558	0.9466
		ACN	0.8537				0.5277
		Hybrid-SPE/ACN	0.7074				0.7839		0.7993
		Hybrid-SPE/MeOH		0.9925	0.988		0.9485	0.8571	0.9929
	Serum	MeOH	0.8807				0.9117	0.9147	0.8891
		MeOH:ACN	0.4075				0.5593		0.5617
		ACN	0.8494				0.7073		0.6486
		Hybrid-SPE/ACN
		Hybrid-SPE/MeOH	0.9787				0.9233		0.967
