# Supplementary material for: Comparison between 5 extractions methods in either plasma or serum to determine the optimal extraction and matrix combination for human metabolomics
Source: Cell Mol Biol Lett. 2023 May 20;28:43. doi: 10.1186/s11658-023-00452-x (PMC10200056; doi:10.1186/s11658-023-00452-x)
Supplement: Supplementary file 15 — Additional file 15. Table S11. Summary of sensitivityfor labeled standard analytes across all extraction methods and LC-MS analyses. Sensitivity is given by the calibration curve slope, and the LOD and LOQ values are calculated as those corresponding to the signal-to-noise ratios of 3:1 and 10:1, respectively. The table displays a mean of LOD and LOQfor plasma vs. serum in each LC-MS conditions. Empty boxes stands not detected. LOD : limit of detection; LOQ : limit of quantitation; MeOH : methanol; MeOH:ACN : methanol combined with acetonitrile; ACN: acetonitrile; SPE : solid preparation extraction; ESI : electrospray ionisation; RP: reverse phase. [file 11658_2023_452_MOESM15_ESM.xlsx]

## Sheet: Feuil1
Table S11: Summary of sensitivity (LOD and LOQ) for labeled standard analytes across all extraction methods and LC-MS analyses. Sensitivity is given by the calibration curve slope, and the LOD and LOQ values are calculated as those corresponding to the signal-to-noise ratios of 3:1 and 10:1, respectively. The table displays a mean of LOD and LOQ (n=3) for plasma vs. serum in each LC-MS conditions…
LOD			L-Phenylalanine-3,3-d2	L-Leucine-5,5,5-d3	D-Glucose-13C6	L-Lactic acid-13C3	L-Tryptophan-(indole-d5)	L-Tyrosine-(phenyl-3,5-d2)	Succinic acid-2,3-13C2
HILIC (+ESI)	Plasma	MeOH	7.3	1.7			1
		MeOH:ACN	6.4	4.59			1.7
		ACN	8	4.9			4.9
		Hybrid-SPE/ACN	0.2	3.7
		Hybrid-SPE/MeOH		3.4	0.1		8.4
	Serum	MeOH	8.1	5.3			5
		MeOH:ACN		8			9	0.1
		ACN	13	7			15.8
		Hybrid-SPE/ACN	18.7	10.6			18.6
		Hybrid-SPE/MeOH	9.8				6.3
HILIC (-ESI)	Plasma	MeOH	6.2	4	0.07	3.7	7.4		7.7
		MeOH:ACN	8.7	5.6	0.1	4.9	10.2	1	6.6
		ACN	7	3.5		1.9		9.3	0.8
		Hybrid-SPE/ACN	6.3	2.9	0.2		7.4	0.5	2.4
		Hybrid-SPE/MeOH	4.9	3.1	0.04	0.08	6.4	0.1	1.3
	Serum	MeOH	5.2	3.5	0.1	3	5.8	1	1.5
		MeOH:ACN	8.5	5.5		5	9.2	1.5	6
		ACN	10.2	6.1	0.06	4.5	10.7	1.7
		Hybrid-SPE/ACN	6.7	3		0.4	7.6	0.4	2.7
		Hybrid-SPE/MeOH				0.05	1.2
RP C18 (+ESI)	Plasma	MeOH	10.1	1.7			9.6	1.4
		MeOH:ACN		2.4			11.3	1.8
		ACN	3.8	1.1			7	1
		Hybrid-SPE/ACN	10	4.7			13.7	0.02
		Hybrid-SPE/MeOH	7.6	6.2			13	3
	Serum	MeOH	11.7	1.7			8.5	1.2
		MeOH:ACN	0.03	1.7			8.7	2.3
		ACN	8.5	1.5			7	1.4
		Hybrid-SPE/ACN	19.5
		Hybrid-SPE/MeOH	14	7.3			14.8	3.2
RP C18 (-ESI)	Plasma	MeOH	0.2				1	0.03	2.3
		MeOH:ACN	0.3				1.2	0.2	2.5
		ACN	0.3				0.5
		Hybrid-SPE/ACN	0.3				1.2		3
		Hybrid-SPE/MeOH		0.06	0.2		1.1	0.06	2.7
	Serum	MeOH	0.1				1.1	0.04	2
		MeOH:ACN	0.2				1		2
		ACN	0.2				0.7		0.4
		Hybrid-SPE/ACN
		Hybrid-SPE/MeOH	0.3				1.2		4.3
LOQ			L-Phenylalanine-3,3-d2	L-Leucine-5,5,5-d3	D-Glucose-13C6	L-Lactic acid-13C3	L-Tryptophan-(indole-d5)	L-Tyrosine-(phenyl-3,5-d2)	Succinic acid-2,3-13C2
HILIC (+ESI)	Plasma	MeOH	22	5.3			2.77
		MeOH:ACN	19.7	14			5.4
		ACN	24	15			15
		Hybrid-SPE/ACN	0.6	11
		Hybrid-SPE/MeOH		10.2	0.3		25
	Serum	MeOH	24.5	16.2			15.3
		MeOH:ACN		24			28	0.5
		ACN	39	21.3			47.9
		Hybrid-SPE/ACN	56.7	30.4			56.2
		Hybrid-SPE/MeOH	29.7				19.1
HILIC (-ESI)	Plasma	MeOH	18.9	12.2	0.2	11.2	22.4		23.2
		MeOH:ACN	26.5	17.1	0.3	14.7	31	3.2	20
		ACN	21	11		5.6		28.1	2.4
		Hybrid-SPE/ACN	19.2	8.7	0.5		22.5	1.4	7.2
		Hybrid-SPE/MeOH	14.7	9.4	0.1	0.2	19.5	0.4	4
	Serum	MeOH	15.6	10.4	0.3	9	17.4	2.9	4.6
		MeOH:ACN	25.9	16.6		15	27.8	4.6	18
		ACN	30.9	18.3	0.2	13.9	32.2	5.1
		Hybrid-SPE/ACN	20	9		1.2	28.2	1.2	8
		Hybrid-SPE/MeOH				0.2	3.8
RP C18 (+ESI)	Plasma	MeOH	30.7	5.3			29	4.2
		MeOH:ACN		7.1			34.2	5.5
		ACN	11.4	3.4			21.1	2.8
		Hybrid-SPE/ACN	30	14.3			41.5	0.06
		Hybrid-SPE/MeOH	23	18.8			40	9
	Serum	MeOH	35.7	5			26	3.6
		MeOH:ACN	1	5.3			26	7
		ACN	25.8	4.7			21.2	4.2
		Hybrid-SPE/ACN	59
		Hybrid-SPE/MeOH	42	22.3			44.7	9.5
RP C18 (-ESI)	Plasma	MeOH	0.6				2.8	0.2	7
		MeOH:ACN	0.9				3.6	0.4	7.5
		ACN	0.9				1.4
		Hybrid-SPE/ACN	1				3.4		9
		Hybrid-SPE/MeOH		0.2	0.6		3.3	0.2	8
	Serum	MeOH	0.5				3.3	0.1	6
		MeOH:ACN	0.6				3		6
		ACN	0.5				2		1
		Hybrid-SPE/ACN
		Hybrid-SPE/MeOH	1				3.8		13
