# Supplementary material for: Comparison between 5 extractions methods in either plasma or serum to determine the optimal extraction and matrix combination for human metabolomics
Source: Cell Mol Biol Lett. 2023 May 20;28:43. doi: 10.1186/s11658-023-00452-x (PMC10200056; doi:10.1186/s11658-023-00452-x)
Supplement: Supplementary file 16 — Additional file 16. Table S12. Summary of matrix observed effects observed for labeled standard analytes across all extraction methods and LC-MS analyses. Not all analytes were successfully detected in plasma or serum. Matrix effect in the range of 0.80 < ME < 1.20 are considered as negligible and labelled as “no matrix effect”. ME values below 0.80 were considered as ion suppression, and those above 1.20 as ion enhancement. Empty boxes stands not detected. MeOH : methanol; MeOH:ACN : methanol combined with acetonitrile; ACN: acetonitrile; SPE : solid preparation extraction; ESI : electrospray ionisation; RP: reverse phase. [file 11658_2023_452_MOESM16_ESM.xlsx]

## Sheet: Feuil1
Table S12: Summary of matrix observed effects observed for labeled standard analytes across all extraction methods and LC-MS analyses. Not all analytes were successfully detected in plasma or serum. Matrix effect in the range of 0.80 < ME < 1.20 are considered as negligible and labelled as “no matrix effect”. ME values below 0.80 were considered as ion suppression, and those above 1.20 as ion enh…
			L-Phenylalanine-3,3-d2	L-Leucine-5,5,5-d3	D-Glucose-13C6	L-Lactic acid-13C3	L-Tryptophan-(indole-d5)	L-Tyrosine-(phenyl-3,5-d2)	Succinic acid-2,3-13C2
HILIC (+ESI)	Plasma	MeOH	212	76			34
		MeOH:ACN	66	25			28
		ACN	148	130			176
		Hybrid-SPE/ACN	93	73
		Hybrid-SPE/MeOH		44	14		91
	Serum	MeOH	132	90			94
		MeOH:ACN		115			217
		ACN	110	389			51
		Hybrid-SPE/ACN	300	220			292
		Hybrid-SPE/MeOH	48				54
HILIC (-ESI)	Plasma	MeOH	73	85	61		81	66	142
		MeOH:ACN	115	135	258		115	102
		ACN	322	428		351		585	540
		Hybrid-SPE/ACN	197	160	27		197	81	106
		Hybrid-SPE/MeOH	70	45	0		71	8	15
	Serum	MeOH	168	194	99	1000	215	184	59
		MeOH:ACN	245	282		423	225	217	1000
		ACN	1000	1000	1000	1000	1000	1000
		Hybrid-SPE/ACN	270	206		35	387	60	15
		Hybrid-SPE/MeOH				4	0
RP C18 (+ESI)	Plasma	MeOH	151	145			124	143
		MeOH:ACN		408			104	1000
		ACN		294			231	671
		Hybrid-SPE/ACN	618	481			732	1000
		Hybrid-SPE/MeOH	76	160			89	134
	Serum	MeOH	154	88			94	73
		MeOH:ACN	150	650			137	1000
		ACN	1000	1000			393	1000
		Hybrid-SPE/ACN	385
		Hybrid-SPE/MeOH	50	28			40	213
RP C18 (-ESI)	Plasma	MeOH	77				90	90	103
		MeOH:ACN	98				144	213	119
		ACN	0				655
		Hybrid-SPE/ACN	688				540		580
		Hybrid-SPE/MeOH		130	22		104	96	101
	Serum	MeOH	76				121	54	117
		MeOH:ACN	78				145		142
		ACN	878				368		22
		Hybrid-SPE/ACN	1000				1000		1000
		Hybrid-SPE/MeOH	59				76		111
