# Supplementary material for: Comparison between 5 extractions methods in either plasma or serum to determine the optimal extraction and matrix combination for human metabolomics
Source: Cell Mol Biol Lett. 2023 May 20;28:43. doi: 10.1186/s11658-023-00452-x (PMC10200056; doi:10.1186/s11658-023-00452-x)
Supplement: Supplementary file 17 — Additional file 17. Table S13: Number of putative metabolites detected and mean RSD in different protocols with ratio 1:3. [file 11658_2023_452_MOESM17_ESM.xlsx]

## Sheet: Feuil1
Table S13 (more information): Number of putative metabolites detected and mean RSD in different protocols with ratio 1:3.
		HILIC (-ESI)		C18 (+ESI)
		Putative Metabolite	Mean RSD%	Putative Metabolite	Mean RSD%
Plasma	MeOH	2190	0.15	1666	0.25
	MeOH:ACN	2260	0.26	1817	0.45
	ACN	1213	0.23	1249	0.26
	Hybrid SPE/ACN	3032	0.31	3005	<50%
	Hybrid SPE/MeOH	2670	0.36	2232	<50%
Serum	MeOH	1881	0.22	2096	0.23
	MeOH:ACN	1820	0.18	2088	0.36
	ACN	1259	<50%	1738	0.3
	Hybrid SPE/ACN	2182	0.22	1936	<50%
	Hybrid SPE/MeOH	2577	0.33	3121	<50%
