# Supplementary material for: Comparison between 5 extractions methods in either plasma or serum to determine the optimal extraction and matrix combination for human metabolomics
Source: Cell Mol Biol Lett. 2023 May 20;28:43. doi: 10.1186/s11658-023-00452-x (PMC10200056; doi:10.1186/s11658-023-00452-x)
Supplement: Supplementary file 18 — Additional file 18. Table S14: Unlabeled and labeled standard analytes used in the study. Mass weight expected, retention times and m/z are obtained from CD3.3 with several database onlines. MeOH : methanol; MeOH:ACN : methanol combined with acetonitrile; ACN: acetonitrile; SPE : solid preparation extraction. [file 11658_2023_452_MOESM18_ESM.xlsx]

## Sheet: Feuil1
Table S14 (more information): Unlabeled and labeled standard analytes used in the study. Mass weight expected, retention times and m/z are obtained from CD3.3 with several database onlines. MeOH : methanol; MeOH:ACN : methanol combined with acetonitrile; ACN: acetonitrile; SPE : solid preparation extraction
								HILIC (+ESI)						HILIC (-ESI)						C18 (+ESI)						C18 (-ESI)
								Name	Calc. MW	m/z	RT [min]			Name	Calc. MW	m/z	RT [min]			Name	Calc. MW	m/z	RT [min]		Plasma MeOH	Name	Calc. MW	m/z	RT [min]
							Plasma MeOH	L-Leucine-5,5,5-d3	134.113	135.121	4.329		Plasma MeOH	DL-VANILMANDELIC ACID	198.053	197.046	2.842		Plasma MeOH	Creatine	131.07	132.077	0.899			MALIC ACID	134.022	133.014	0.91
								Glycine	75.032	117.066	5.904			DL-2-HYDROXYGLUTARIC ACID	192.001	190.994	0.615			L-Phenylalanine-3,3-d2	167.091	168.099	2.607			Uric acid	168.028	167.021	1.65
								L-Phenylalanine-3,3-d2	167.092	168.099	4.26			Uric acid	168.028	167.021	5.544			Orotic acid	156.017	157.024	1.467			L-Tryptophan-(indole-d5)	209.121	208.114	2.771
								DL-2-HYDROXYGLUTARIC ACID	192.001	193.008	5.238			Citric acid	192.027	191.02	5.625			L-Tyrosine-(phenyl-3,5-d2)	183.086	184.094	1.035			PHTHALIC ACID	166.027	165.019	3.063
								Creatine	131.069	132.077	6.1			ALPHA-KETOISOCAPROIC ACID	148.037	147.03	7.034			Adipic acid	146.058	164.092	0.844			4-Hydroxybutyric acid (GHB)	104.047	103.04	2.547
								L-Leucine-5,5,5-d3	134.113	135.121	4.417			HOMOVANILLIC ACID	262.015	261.007	0.863			L-Tryptophan-(indole-d5)	209.99	210.998	3.06			Fumaric acid	116.011	115.004	1.633
								L-Tryptophan-(indole-d5)	209.121	210.128	4.297			alpha-Ketoisovaleric acid	116.047	115.04	0.87			HOMOVANILLIC ACID	262.017	263.024	0.851			L-Tyrosine-(phenyl-3,5-d2)	183.086	182.079	2.458
								Adipic acid	146.057	147.064	7.974			L-Lactic acid-13C3	93.0417	92.0345	3.981			L-Tryptophan-(indole-d5)	209.121	210.128	2.773			Methylmalonic acid	118.027	117.019	2.344
								D-GLUCONATE	218.04	219.047	14.197			Uric acid	190.01	379.013	5.542			2-Oxobutyric acid	102.032	103.039	1.407			ALPHA-KETOISOCAPROIC ACID	148.037	147.03	1.005
							Plasma MeOH:ACN	L-Phenylalanine-3,3-d2	167.092	168.099	4.298			D-GLUCONATE	218.041	217.033	5.958			GLYCINE	179.058	180.066	3.097			Levulinic acid	116.047	115.04	2.684
								L-Leucine-5,5,5-d3	134.113	135.121	4.473			L-Leucine-5,5,5-d3	134.113	133.106	4.465			D-GLUCONATE	218.04	219.047	0.844			DL-VANILMANDELIC ACID	198.053	197.045	2.645
								GLYCINE	179.058	180.066	0.915			Malonic acid	104.011	103.004	4.661			L-Leucine-5,5,5-d3	134.113	135.121	2.467			Orotic acid	156.017	155.01	0.906
								Acetohydroxamic acid	75.032	117.066	5.908			Orotic acid	156.017	155.01	4.094			Uric acid	168.028	169.036	1.661			Adipic acid	146.058	145.051	2.803
								L-Tryptophan-(indole-d5)	209.121	210.128	4.31			L-Phenylalanine-3,3-d2	167.091	166.084	4.293		Plasma MeOH:ACN	HOMOVANILLIC ACID	262.017	263.024	0.857			GLYCINE	179.058	178.051	3.098
								DL-2-HYDROXYGLUTARIC ACID	192.001	193.008	5.237			2-Oxobutyric acid	102.032	101.024	4.853			Uric acid	190.01	212.999	0.942			HOMOVANILLIC ACID	182.058	181.051	2.86
								Creatine	131.069	132.077	6.102			L-Tryptophan-(indole-d5)	209.121	208.114	4.271			L-Tryptophan-(indole-d5)	209.99	210.998	3.065			Succinic acid-2,3-13C2	120.033	119.026	2.366
							Plasma ACN	Adipic acid	146.058	147.065	0.469			L-Tryptophan-(indole-d5)	209.992	208.984	3.242			Uric acid	168.028	169.036	0.93			alpha-Ketoglutaric acid	146.022	145.014	0.969
								Creatine	131.069	132.077	6.118			Crotonic acid	104.047	103.04	5.097			GLYCINE	179.058	180.066	3.102			HOMOVANILLIC ACID	262.015	261.007	2.934
								GLYCINE	179.058	180.066	0.959			GLYCINE	179.058	178.051	2.355			Citric acid	192.028	234.061	0.8			2-Oxobutyric acid	102.032	203.056	2.772
								L-Leucine-5,5,5-d3	134.113	135.121	4.56			Methylmalonic acid	118.027	117.019	4.847			L-Tyrosine-(phenyl-3,5-d2)	183.086	184.094	1.337			Ketoleucine	130.063	129.056	2.894
								L-Phenylalanine-3,3-d2	167.091	168.099	4.551			Glycine	75.032	74.0248	6.199			ALPHA-KETOISOCAPROIC ACID	148.039	166.072	1.19			L-Phenylalanine-3,3-d2	167.092	166.084	2.623
								Succinic acid-2,3-13C2	120.032	121.04	0.769			Glycolic acid	76.016	75.0088	4.743			Adipic acid	146.058	164.092	0.853			Citric acid	192.027	191.02	1.169
								L-Tryptophan-(indole-d5)	209.121	210.128	4.342			CITRIC ACID	257.973	256.966	5.002			2-Oxobutyric acid	102.032	144.066	1.185			Uric acid	190.01	379.013	1.621
							Plasma Hybrid SPE/ACN	L-Leucine-5,5,5-d3	134.113	135.121	4.522			HOMOVANILLIC ACID	182.058	181.051	0.976			L-Leucine-5,5,5-d3	134.113	135.121	1.924		Plasma MeOH:ACN	MALIC ACID	134.022	133.014	0.92
								Creatine	131.069	132.077	6.19			L-Tyrosine-(phenyl-3,5-d2)	183.086	182.079	5.142			L-Tryptophan-(indole-d5)	209.121	210.128	2.782			DL-VANILMANDELIC ACID	198.053	197.046	2.589
								ALPHA-KETOGLUTARIC ACID	146.022	147.03	6.608			Fumaric acid	116.011	115.004	0.658			D-GLUCONATE	218.04	219.048	0.856			Uric acid	168.028	167.021	1.649
								MALONIC ACID	102.032	103.039	6.138			PHTHALIC ACID	166.027	165.019	1.055		Plasma ACN		189.986	190.993	1.124			PHTHALIC ACID	166.027	165.019	3.062
								L-Tyrosine-(phenyl-3,5-d2)	183.086	184.094	5.362			Ketoleucine	130.063	129.056	0.669			ALPHA-KETOISOCAPROIC ACID	148.038	149.045	3.453			Citric acid	192.027	191.02	2.615
								ALPHA-KETOISOCAPROIC ACID	130.063	131.07	0.723			Succinic acid-2,3-13C2	120.033	119.026	4.852			Uric acid	168.028	169.036	1.062			ALPHA-KETOISOCAPROIC ACID	148.037	147.03	1.248
								DL-2-HYDROXYGLUTARIC ACID	192.001	214.99	4.807			alpha-Ketoglutaric acid	146.022	145.014	5.958			L-Phenylalanine-3,3-d2	167.091	168.099	1.139			L-Phenylalanine-3,3-d2	167.092	166.084	2.619
								L-Tryptophan-(indole-d5)	209.121	210.128	4.321			Adipic acid	146.058	145.051	4.873			L-Tyrosine-(phenyl-3,5-d2)	183.086	184.094	1.079			L-Tyrosine-(phenyl-3,5-d2)	183.086	182.079	1.725
							Plasma Hybrid SPE/MeOH	Creatine	131.069	132.077	6.224			D-Glucose-13C6	186.084	185.076	4.728			Succinic acid-2,3-13C2	102.032	120.066	1.03			L-Tryptophan-(indole-d5)	209.121	208.114	2.768
								alpha-Ketoglutaric acid	146.022	147.029	6.78		Plasma MeOH:ACN	L-Tryptophan-(indole-d5)	209.991	418.974	5.202			L-Leucine-5,5,5-d3	134.113	135.121	1.076			DL-VANILMANDELIC ACID	220.035	219.027	2.766
								L-Phenylalanine-3,3-d2	167.091	168.099	4.843			MALIC ACID	134.022	115.004	6.448			Creatine	131.069	132.077	0.938			Ketoleucine	130.063	129.056	3.233
								GLYCINE	179.058	180.066	0.888			Citric acid	192.027	173.009	5.773			HOMOVANILLIC ACID	262.017	263.024	1.085			Adipic acid	146.058	145.051	2.8
								DL-2-HYDROXYGLUTARIC ACID	192.001	214.99	5.487			Malonic acid	104.011	103.004	5.899			GLYCINE	179.058	180.066	3.099			alpha-Ketoglutaric acid	146.022	145.014	1.019
								Ketoleucine	130.063	131.07	0.608			L-Lactic acid-13C3	93.0417	92.0345	4.062			L-Tryptophan-(indole-d5)	209.121	210.129	2.642			Uric acid	190.01	379.013	0.931
								2-Oxobutyric acid	102.032	103.039	6.169			L-Tyrosine-(phenyl-3,5-d2)	183.086	182.079	5.159		Plasma Hybrid SPE/ACN	Hippuric acid	179.058	180.066	3.111			4-Hydroxybutyric acid (GHB)	104.047	103.04	2.544
									189.985	212.974	5.492			L-Tryptophan-(indole-d5)	209.121	208.114	4.276			L-Tyrosine-(phenyl-3,5-d2)	183.086	184.094	2.106			METHYLMALONIC ACID	118.027	117.019	2.355
								L-Leucine-5,5,5-d3	134.113	135.121	4.646			Orotic acid	156.017	155.01	4.168			D-GLUCONATE	218.04	219.047	0.866			CITRIC ACID	257.97	256.963	1.799
								L-Tyrosine-(phenyl-3,5-d2)	183.087	184.094	6.202			HOMOVANILLIC ACID	182.058	181.051	1.011			HOMOVANILLIC ACID	262.017	263.024	0.862			Orotic acid	156.017	155.01	0.917
							Serum MeOH	alpha-Ketoglutaric acid	146.021	147.028	6.612			Glycolic acid	76.016	75.0088	4.768			Uric acid	168.028	169.036	1.68			HOMOVANILLIC ACID	262.015	261.007	2.938
								L-Tryptophan-(indole-d5)	209.121	210.129	4.347			Adipic acid	146.058	145.051	4.904			TRANS-ACONITIC ACID	174.016	175.024	1.147			HOMOVANILLIC ACID	182.058	181.051	2.856
								Adipic acid	146.058	188.092	0.413			alpha-Ketoglutaric acid	146.022	145.014	5.991			alpha-Ketoisovaleric acid	116.047	134.081	0.843			2-Oxobutyric acid	102.032	203.056	2.771
									189.985	190.993	5.262			ALPHA-KETOISOCAPROIC ACID	148.037	147.03	8.097			Adipic acid	146.058	147.065	0.866			Fumaric acid	116.011	115.004	1.648
								Uric acid	190.01	212.999	4.705			L-Phenylalanine-3,3-d2	167.092	166.084	4.298			Creatine	131.069	132.077	0.962			Succinic acid-2,3-13C2	120.033	119.026	2.364
								DL-2-HYDROXYGLUTARIC ACID	192.001	214.99	5.382			METHYLMALONIC ACID	118.027	117.019	4.886			Orotic acid	156.017	157.024	1.092			GLYCINE	179.058	178.051	3.096
								L-Phenylalanine-3,3-d2	167.092	168.099	4.34			GLYCINE	179.058	178.051	1.034			Succinic acid-2,3-13C2	102.032	120.066	0.936			Levulinic acid	116.047	115.04	2.68
								L-Leucine-5,5,5-d3	134.113	135.121	4.486			DL-VANILMANDELIC ACID	198.053	197.046	2.882			DL-VANILMANDELIC ACID	220.034	221.042	0.842		Plasm ACN	4-Hydroxybutyric acid (GHB)	104.047	103.04	2.543
								Creatine	131.069	132.077	6.132			CITRIC ACID	257.973	256.966	5.024				189.986	190.993	1.162			Succinic acid-2,3-13C2	120.033	119.026	2.375
								D-GLUCONATE	218.04	219.047	14.669			Glycine	75.032	74.0247	6.22			L-Phenylalanine-3,3-d2	167.092	168.099	2.601			Citric acid	192.027	191.02	0.909
								Uric acid	168.028	169.036	4.667			alpha-Ketoisovaleric acid	116.047	115.04	0.946			L-Tryptophan-(indole-d5)	209.121	210.128	2.787			MALIC ACID	134.022	133.014	1.222
								L-Tyrosine-(phenyl-3,5-d2)	183.087	184.094	6.101			Uric acid	168.028	167.021	5.568			ALPHA-KETOISOCAPROIC ACID	148.038	149.045	3.465			METHYLMALONIC ACID	118.027	117.019	1.514
							Serum MeOH : ACN		189.985	212.975	5.286			Uric acid	190.01	379.013	5.567			L-Leucine-5,5,5-d3	134.113	135.121	1.114			DL-VANILMANDELIC ACID	198.053	197.046	2.618
								L-Tryptophan-(indole-d5)	209.121	210.128	4.337			L-Leucine-5,5,5-d3	134.113	133.106	4.476			Citric acid	192.027	215.016	1.779			L-Tryptophan-(indole-d5)	209.121	208.114	2.772
								DL-2-HYDROXYGLUTARIC ACID	192.001	193.008	5.51			DL-2-HYDROXYGLUTARIC ACID	192.001	190.994	5.621		Plasma Hybrid SPE/MeOH	Uric acid	168.028	169.036	1.661			Uric acid	168.028	167.021	1.205
								ALPHA-KETOGLUTARIC ACID	146.023	147.03	5.726			Ketoleucine	130.063	129.056	0.76			L-Leucine-5,5,5-d3	134.113	135.121	2.454			ALPHA-KETOISOCAPROIC ACID	148.037	147.03	1.217
								Uric acid	190.01	212.999	4.795			D-Glucose-13C6	186.084	185.076	4.87			ALPHA-KETOISOCAPROIC ACID	148.038	297.082	11.702			HOMOVANILLIC ACID	182.058	181.051	2.832
								L-Tyrosine-(phenyl-3,5-d2)	183.086	184.094	5.302			2-Oxobutyric acid	102.032	101.024	1.068			D-GLUCONATE	218.04	219.047	0.844			PHTHALIC ACID	166.027	165.019	3.066
								GLYCINE	179.058	180.066	0.969			HOMOVANILLIC ACID	262.015	261.007	0.977			Creatine	131.069	132.077	0.919			L-Phenylalanine-3,3-d2	167.092	166.084	1.086
								N-Nitrosomorpholine (NMOR)	75.032	117.066	5.981			D-GLUCONATE	218.041	217.033	5.959				189.986	190.993	2.568			DL-VANILMANDELIC ACID	220.035	219.027	2.765
								Uric Acid	168.028	169.036	4.765			Succinic acid-2,3-13C2	120.033	119.026	4.894			Ketoleucine	130.063	148.097	2.658			1,2,4,7,9-Pentathiacyclododecane	257.97	256.963	1.809
								L-Leucine-5,5,5-d3	134.113	135.121	4.533			4-Hydroxybutyric acid (GHB)	104.047	103.04	3.448			L-Phenylalanine-3,3-d2	167.091	168.099	2.636			GLYCINE	179.058	178.051	3.097
								2-Oxobutyric acid	102.032	103.039	6.068			PHTHALIC ACID	166.027	165.019	1.111			TRANS-ACONITIC ACID	174.016	175.024	1.718			Levulinic acid	116.047	115.04	2.668
								Creatine	131.069	132.077	6.153			Fumaric acid	116.011	115.004	0.652			Orotic acid	156.017	157.024	1.472			Adipic acid	146.058	145.051	2.784
							Serum ACN	GLYCINE	179.058	180.066	1.026		Plasma ACN	DL-VANILMANDELIC ACID	198.053	197.046	2.958			alpha-Ketoglutaric acid	146.021	147.029	1.022			2-Oxobutyric acid	102.032	203.056	2.58
								L-Phenylalanine-3,3-d2	167.092	168.099	4.43			L-Phenylalanine-3,3-d2	167.091	166.084	4.302			L-Tryptophan-(indole-d5)	209.121	210.128	2.782			Orotic acid	156.017	155.01	1.224
								1-Phenyl-1,2,3,4-tetrahydroisoquinoline	209.121	210.128	4.4			HOMOVANILLIC ACID	182.058	181.051	0.997			L-Tyrosine-(phenyl-3,5-d2)	183.086	184.094	2.461			Ketoleucine	130.063	129.056	3.222
								Creatine	131.069	132.077	6.171			alpha-Ketoisovaleric acid	116.047	115.04	0.944			2-Oxobutyric acid	102.032	144.066	0.845			HOMOVANILLIC ACID	262.015	261.007	2.787
								L-Leucine-5,5,5-d3	134.113	135.121	4.629			L-Leucine-5,5,5-d3	134.113	133.106	4.485			Adipic acid	146.058	164.092	0.949		Plasma Hybrid SPE/ ACN	Fumaric acid	116.011	115.004	1.693
								Uric acid	190.01	228.973	4.888			Fumaric acid	116.011	115.004	0.665			Citric acid	192.027	215.016	1.748			CITRIC ACID	257.97	256.963	1.856
								Succinic acid-2,3-13C2	102.032	120.066	6.296			DL-2-HYDROXYGLUTARIC ACID	192.001	190.993	2.515		Serum MeOH	D-GLUCONATE	218.04	219.048	0.849			DL-VANILMANDELIC ACID	220.035	219.027	2.776
							Serum Hybrid SPE/ACN	DL-2-HYDROXYGLUTARIC ACID	192.001	214.99	5.074			PHTHALIC ACID	166.027	165.019	1.335			2-Oxobutyric acid	102.032	103.039	0.84			DL-VANILMANDELIC ACID	198.053	197.045	2.644
								L-Leucine-5,5,5-d3	134.113	135.121	4.166			Adipic acid	146.058	145.051	1.923			L-Leucine-5,5,5-d3	134.113	135.121	2.472			Methylmalonic acid	118.027	117.019	1.584
								GLYCINE	179.058	180.066	0.754			L-Tryptophan-(indole-d5)	209.992	208.984	3.626			Adipic acid	146.058	147.065	0.894			4-Hydroxybutyric acid (GHB)	104.047	103.04	2.543
								L-Phenylalanine-3,3-d2	167.092	168.099	3.963			3-Hydroxybutyric acid	104.047	103.04	3.415			L-Tryptophan-(indole-d5)	209.991	210.998	3.062			L-Phenylalanine-3,3-d2	167.092	166.084	2.615
								XF7538750	146.059	147.066	7.77			Uric acid	168.028	167.021	5.564			Uric acid	168.028	169.036	1.665			ALPHA-KETOISOCAPROIC ACID	148.037	147.03	1.172
								L-Tyrosine-(phenyl-3,5-d2)	183.087	184.094	5.873			L-Lactic acid-13C3	93.0417	92.0345	4.159			Creatine	131.07	132.077	0.898			Adipic acid	146.058	145.051	2.809
									189.985	212.974	5.046			GLYCINE	179.058	178.051	1.041			L-Tryptophan-(indole-d5)	209.121	210.128	2.775			HOMOVANILLIC ACID	182.058	181.051	2.866
								Creatine	131.069	132.077	5.936			Ketoleucine	130.063	129.056	0.771			L-Tyrosine-(phenyl-3,5-d2)	183.086	184.094	2.468			MALIC ACID	134.022	133.014	1.156
								L-Tryptophan-(indole-d5)	209.121	210.129	3.972			Uric acid	190.01	379.013	5.564			L-Phenylalanine-3,3-d2	167.091	168.099	2.609			Succinic acid-2,3-13C2	120.033	119.026	2.374
							Serum Hybrid SPE/MeOH	L-Leucine-5,5,5-d3	134.113	135.121	4.203			2-Oxobutyric acid	102.032	101.024	1.074				189.986	190.993	3.186			Orotic acid	156.017	155.01	1.165
								2-Oxobutyric acid	102.032	103.039	5.864			L-Tyrosine-(phenyl-3,5-d2)	183.086	182.079	5.162			HOMOVANILLIC ACID	262.017	263.024	0.911			2-Oxobutyric acid	102.032	203.056	2.782
								Glycine	75.032	76.0393	6.868			Methylmalonic acid	118.027	117.019	4.872			GLYCINE	179.058	180.065	2.752			Vitamin C	176.032	175.025	2.515
									189.985	212.975	5.069			CITRIC ACID	257.973	256.966	5.001			Orotic acid	156.017	157.024	1.469			Creatine	131.069	130.062	0.97
								L-Phenylalanine-3,3-d2	167.092	168.099	3.952			HOMOVANILLIC ACID	262.015	261.007	0.985			ALPHA-KETOISOCAPROIC ACID	148.038	149.045	3.462			TRANS-ACONITIC ACID	174.016	173.009	2.266
								L-Tryptophan-(indole-d5)	209.121	210.129	3.984			L-Tryptophan-(indole-d5)	209.121	208.114	4.278		Serum MeOH:ACN	HOMOVANILLIC ACID	262.017	263.024	0.85			HOMOVANILLIC ACID	262.015	261.007	2.931
								L-Tyrosine-(phenyl-3,5-d2)	183.087	184.094	5.835			Orotic acid	156.017	155.01	4.254			Hippuric acid	179.058	180.066	3.09			L-Tryptophan-(indole-d5)	209.121	208.114	2.775
								Creatine	131.069	132.077	5.971		Plasma Hybrid SPE/ACN	HOMOVANILLIC ACID	182.058	181.051	1.178			Adipic acid	146.058	164.092	0.841			Levulinic acid	116.047	115.04	2.695
														Orotic acid	156.017	155.01	4.233			Uric acid	190.01	212.999	0.928			alpha-Ketoglutaric acid	146.022	145.014	1.391
														Methylmalonic acid	118.027	117.019	4.028			L-Leucine-5,5,5-d3	134.113	135.121	1.969			GLYCINE	179.058	178.051	3.105
														MALIC ACID	134.022	133.014	6.956			ALPHA-KETOISOCAPROIC ACID	148.039	166.072	1.191			ALPHA-KETOISOCAPROIC ACID	130.063	129.056	3.255
														HOMOVANILLIC ACID	262.015	261.007	0.461			Uric acid	168.028	169.036	1.187			PHTHALIC ACID	166.027	165.019	3.07
														L-Tryptophan-(indole-d5)	209.992	208.984	1.444			L-Phenylalanine-3,3-d2	167.092	168.099	2.781			Citric acid	192.027	191.02	1.176
														L-Tryptophan-(indole-d5)	209.121	208.114	4.297			L-Tryptophan-(indole-d5)	209.991	210.998	3.051			Uric acid	190.01	189.003	1.681
														alpha-Ketoisovaleric acid	116.047	115.04	0.864			L-Tryptophan-(indole-d5)	209.121	210.128	2.77			Uric acid	168.028	167.021	1.171
														Glycolic acid	76.016	75.0087	4.632			D-GLUCONATE	218.04	219.048	0.851		Plasma Hybrid SPE/MeOH	2-Oxobutyric acid	102.032	203.056	2.784
														Vitamin C	176.032	175.025	6.348			L-Tyrosine-(phenyl-3,5-d2)	183.086	184.094	1.398			Levulinic acid	116.047	115.04	2.698
														ALPHA-KETOISOCAPROIC ACID	148.037	147.03	6.527			MALIC ACID	134.02	135.028	1.074			MALIC ACID	134.022	133.014	0.922
														Uric acid	190.01	189.003	0.438			2-Oxobutyric acid	102.032	144.066	0.839			3-Hydroxybutyric acid	104.047	103.04	2.544
														L-Leucine-5,5,5-d3	134.113	133.106	4.552		Seum ACN	Adipic acid	146.058	188.092	1.055			Succinic acid-2,3-13C2	120.033	119.026	2.355
														L-Tyrosine-(phenyl-3,5-d2)	183.086	182.079	5.176			GLYCINE	179.058	180.066	3.088			Citric acid	192.027	191.02	1.743
														L-Phenylalanine-3,3-d2	167.092	166.084	4.302			Creatine	131.069	132.077	0.948			Ketoleucine	130.063	129.056	3.246
														GLYCINE	179.058	178.051	2.101			ALPHA-KETOISOCAPROIC ACID	148.038	149.045	3.491			GLYCINE	179.058	178.051	3.101
														L-Phenylalanine-3,3-d2	168.028	167.021	6.363			D-GLUCONATE	218.04	219.047	0.87			L-Leucine-5,5,5-d3	134.113	133.106	2.471
														CITRIC ACID	257.974	256.967	0.987			L-Leucine-5,5,5-d3	134.113	135.121	1.138			Adipic acid	146.058	145.051	2.808
														Fumaric acid	116.011	115.004	0.562			L-Tyrosine-(phenyl-3,5-d2)	183.086	184.094	1.135			HOMOVANILLIC ACID	182.058	181.05	2.864
														3-Hydroxybutyric acid	104.047	103.04	2.047			L-Tryptophan-(indole-d5)	209.121	210.129	2.77			TRANS-ACONITIC ACID	174.016	154.999	2.791
														Succinic acid-2,3-13C2	120.033	119.026	5.699			Succinic acid-2,3-13C2	120.032	121.04	2.072			PHTHALIC ACID	166.027	165.019	3.069
														L-Phenylalanine-3,3-d2	186.084	167.066	5.714			L-Phenylalanine-3,3-d2	167.091	168.099	1.569			L-Tyrosine-(phenyl-3,5-d2)	183.086	182.079	2.458
														SODIUM L- LACTATE	112.013	111.006	5.485			HOMOVANILLIC ACID	262.017	263.024	0.876			HOMOVANILLIC ACID	262.015	261.008	2.799
														Malonic acid	104.011	103.004	1.367			Succinic acid-2,3-13C2	102.032	120.066	1.045			Uric acid	190.01	189.003	3.332
														2-Oxobutyric acid	102.032	101.024	1.177				189.986	190.993	1.127			L-Phenylalanine-3,3-d2	186.084	167.066	0.868
														PHTHALIC ACID	166.027	165.019	1.03			Uric acid	168.028	169.036	1.681			L-Phenylalanine-3,3-d2	167.092	166.084	2.622
														Ketoleucine	130.063	129.056	0.597		Serum Hybrid SPE/ACN	L-Tryptophan-(indole-d5)	209.121	210.128	2.777			Fumaric acid	116.011	115.004	1.053
														Adipic acid	146.058	145.051	5.715				168.028	169.036	1.142			ALPHA-KETOISOCAPROIC ACID	148.037	147.03	1.606
														DL-2-HYDROXYGLUTARIC ACID	192.001	190.993	1.365			L-Leucine-5,5,5-d3	134.113	135.121	1.414			DL-VANILMANDELIC ACID	198.053	197.046	2.64
														Citric acid	192.027	191.02	7.063				102.032	103.039	1.029			Methylmalonic acid	118.027	117.019	2.358
													Plasma Hybrid SPE/MeOH	Glycine	75.032	74.0247	6.201			DL-2-HYDROXYGLUTARIC ACID	192.027	215.016	1.792			Orotic acid	156.017	155.01	0.918
														D-Glucose-13C6	186.084	185.076	5.462			ALPHA-KETOISOCAPROIC ACID	130.063	131.07	2.57			L-Phenylalanine-3,3-d2	168.028	167.021	1.657
														Adipic acid	146.058	145.051	5.866			L-Tyrosine-(phenyl-3,5-d2)	183.086	184.094	1.176			L-Tryptophan-(indole-d5)	209.121	208.114	2.776
														MALIC ACID	134.022	133.014	6.684				131.069	132.077	0.963		Serum MeOH	DL-VANILMANDELIC ACID	220.035	219.027	2.752
														Glycolic acid	76.016	75.0088	4.66			D-GLUCONATE	218.04	219.048	0.871			L-Phenylalanine-3,3-d2	168.028	167.021	1.661
														DL-2-HYDROXYGLUTARIC ACID	192.001	382.995	3.681			L-Leucine-5,5,5-d3	134.113	135.121	1.172			PHTHALIC ACID	166.027	165.019	3.064
														L-Tryptophan-(indole-d5)	209.121	208.114	4.29			HOMOVANILLIC ACID	262.017	263.024	0.864			L-Tryptophan-(indole-d5)	209.121	208.114	2.773
														L-Tyrosine-(phenyl-3,5-d2)	183.086	182.079	5.256			GLYCINE	179.058	180.066	3.103			ALPHA-KETOISOCAPROIC ACID	148.037	147.03	1.014
														L-Phenylalanine-3,3-d2	167.092	166.084	4.299				116.047	117.055	1.009			Adipic acid	146.058	145.051	2.806
														Citric acid	192.027	191.02	7.122				189.986	190.993	1.243			Orotic acid	156.017	155.01	0.907
														GLYCINE	179.058	178.051	2.863			ADIPIC ACID	146.058	147.065	1.011			Citric acid	192.027	191.02	1.78
														Succinic acid-2,3-13C2	120.033	119.026	5.844			L-Phenylalanine-3,3-d2	167.091	168.099	2.627			L-Tyrosine-(phenyl-3,5-d2)	183.086	182.079	1.051
														Fumaric acid	116.011	115.004	0.685		Serum Hybrid SPE/MeOH	Uric acid	168.028	169.036	1.656			L-Phenylalanine-3,3-d2	167.092	166.084	2.617
														HOMOVANILLIC ACID	182.058	181.051	0.877			Ketoleucine	130.063	131.07	2.654			DL-VANILMANDELIC ACID	198.053	197.046	2.633
														Methylmalonic acid	118.027	117.019	3.845			2-Oxobutyric acid	102.032	103.039	0.92			4-Hydroxybutyric acid (GHB)	104.047	103.04	2.545
														L-Lactic acid-13C3	93.0418	92.0345	5.453			D-GLUCONATE	218.04	219.047	5.828			2-Oxobutyric acid	102.032	203.056	2.775
														SODIUM L- LACTATE	112.013	111.006	2.078			Orotic acid	156.017	157.024	1.461			Fumaric acid	116.011	115.004	1.648
														CITRIC ACID	257.974	256.967	0.974			TRANS-ACONITIC ACID	174.016	175.024	1.718			HOMOVANILLIC ACID	182.058	181.051	2.861
														SODIUM D-3-HYDROXYBUTYRATE	126.03	125.023	0.663			L-Phenylalanine-3,3-d2	167.091	168.099	2.482			alpha-Ketoglutaric acid	146.022	145.014	1.01
														L-Leucine-5,5,5-d3	134.113	133.106	4.535			alpha-Ketoisovaleric acid	116.047	117.055	1.451			alpha-Ketoisovaleric acid	116.047	115.04	2.686
														ALPHA-KETOISOCAPROIC ACID	148.037	147.03	6.42			ALPHA-KETOISOCAPROIC ACID	148.038	297.082	11.709			Methylmalonic acid	118.027	117.019	2.327
														L-Tryptophan-(indole-d5)	209.991	208.984	3.446			L-Leucine-5,5,5-d3	134.113	135.121	2.46			MALIC ACID	134.022	133.014	0.906
														HOMOVANILLIC ACID	262.015	261.007	0.885			L-Tryptophan-(indole-d5)	209.121	210.128	2.782			TRANS-ACONITIC ACID	174.017	173.009	1.468
														Orotic acid	156.017	155.01	4.164			Adipic acid	146.058	147.065	0.89			Ketoleucine	130.063	129.056	3.235
														3-Hydroxybutyric acid	104.047	103.04	1.879			Uric acid	190.01	191.018	1.595			Succinic acid-2,3-13C2	120.033	119.026	2.366
														TRANS-ACONITIC ACID	174.016	173.009	5.837				189.986	190.993	2.539			HOMOVANILLIC ACID	262.015	261.007	2.855
														URIC ACID	168.028	167.021	5.688			Creatine	131.07	132.077	0.934			CITRIC ACID	257.97	256.963	1.798
														DL-VANILMANDELIC ACID	220.035	219.028	1.539			L-Tyrosine-(phenyl-3,5-d2)	183.086	184.094	2.454			GLYCINE	179.058	178.051	3.098
														Malonic acid	104.011	103.004	1.494			Citric acid	192.027	215.016	1.76		Serum MeOH :ACN	HOMOVANILLIC ACID	182.058	181.051	2.865
														alpha-Ketoisovaleric acid	116.047	115.04	0.923			alpha-Ketoglutaric acid	146.021	147.029	1.047			HOMOVANILLIC ACID	262.015	261.007	2.954
														2-Oxobutyric acid	102.032	101.024	4.798									alpha-Ketoglutaric acid	146.022	145.014	1.025
														DL-VANILMANDELIC ACID	198.053	197.046	3.418									DL-VANILMANDELIC ACID	220.035	219.028	2.781
														PHTHALIC ACID	166.027	165.019	1.087									Adipic acid	146.058	145.051	2.805
														Ketoleucine	130.063	129.056	0.765									MALIC ACID	134.022	133.014	0.908
													Serum MeOH	Uric acid	190.01	379.013	5.566									PHTHALIC ACID	166.027	165.019	3.067
														Citric acid	192.027	191.02	6.414									OROTIC ACID	156.017	155.01	0.907
														L-Phenylalanine-3,3-d2	167.091	166.084	4.293									L-Tryptophan-(indole-d5)	209.121	208.114	2.772
														ALPHA-KETOISOCAPROIC ACID	148.037	147.03	6.655									Methylmalonic acid	118.027	117.019	2.356
														MALIC ACID	134.021	133.014	6.469									Citric acid	192.027	191.02	1.256
														Creatine	131.069	130.062	6.017									URIC ACID	168.028	167.021	1.664
														PHTHALIC ACID	166.027	165.019	1.142									Succinic acid-2,3-13C2	120.033	119.026	2.34
														URIC ACID	168.028	167.021	5.574									2-Oxobutyric acid	102.032	203.056	2.776
														DL-VANILMANDELIC ACID	198.053	197.046	2.874									Ketoleucine	130.063	129.056	3.239
														L-Leucine-5,5,5-d3	134.113	133.106	4.466									DL-VANILMANDELIC ACID	198.053	197.046	2.626
														L-Tyrosine-(phenyl-3,5-d2)	183.086	182.079	5.156									ALPHA-KETOISOCAPROIC ACID	148.037	147.03	1.223
														Succinic acid-2,3-13C2	120.033	119.026	5.612									CITRIC ACID	257.971	256.963	1.828
														Glycolic acid	76.016	75.0088	4.721									TRANS-ACONITIC ACID	174.018	347.028	2.811
														alpha-Ketoglutaric acid	146.022	145.014	6.042									GLYCINE	179.058	178.051	3.101
														2-Oxobutyric acid	102.032	101.024	1.232									3-Hydroxybutyric acid	104.047	103.04	2.535
														Succinic acid	118.027	117.019	4.844									alpha-Ketoisovaleric acid	116.047	115.04	2.684
														Adipic acid	146.058	145.051	4.877									Uric acid	190.01	379.013	0.96
														L-Tryptophan-(indole-d5)	209.121	208.114	4.274									L-Phenylalanine-3,3-d2	167.092	166.084	2.615
														Fumaric acid	116.011	115.004	0.665									L-Tyrosine-(phenyl-3,5-d2)	183.086	182.079	2.441
														Succinic acid-2,3-13C2	120.033	119.026	4.85								Serum ACN	MALIC ACID	134.022	133.014	1.191
														HOMOVANILLIC ACID	262.015	261.007	1.01									2-Oxobutyric acid	102.032	203.056	2.772
														TRANS-ACONITIC ACID	174.016	173.009	6.383									L-Phenylalanine-3,3-d2	167.092	166.084	1.123
														D-Glucose-13C6	186.084	185.076	4.816									HOMOVANILLIC ACID	262.015	261.007	2.884
														GLYCINE	179.058	178.051	2.451									PHTHALIC ACID	166.027	165.019	3.058
														HOMOVANILLIC ACID	182.058	181.051	1.04									HOMOVANILLIC ACID	182.058	181.051	2.812
														L-Lactic acid-13C3	93.0417	92.0345	4.089									DL-VANILMANDELIC ACID	198.053	197.045	2.643
														DL-2-HYDROXYGLUTARIC ACID	192	190.993	3.306									Adipic acid	146.058	145.051	2.761
														Ketoleucine	130.063	129.056	0.66									ALPHA-KETOISOCAPROIC ACID	148.037	147.03	1.637
														Glycine	75.032	74.0247	6.213									Orotic acid	156.017	155.01	1.073
														Malonic acid	104.011	103.004	4.688									Methylmalonic acid	118.027	117.019	2.322
														Orotic acid	156.017	155.01	4.146									Ketoleucine	130.063	129.056	3.186
														CITRIC ACID	257.973	256.966	4.999									alpha-Ketoisovaleric acid	116.047	115.04	2.68
														L-Tryptophan-(indole-d5)	209.992	208.984	8.011									Succinic acid-2,3-13C2	120.033	119.026	1.074
														alpha-Ketoisovaleric acid	116.047	115.04	1.15										257.971	256.963	1.808
														4-Hydroxybutyric acid (GHB)	104.047	103.04	3.316									Creatine	131.069	130.062	0.953
													Serum MeOH:ACN	Malonic acid	104.011	103.004	4.762									DL-VANILMANDELIC ACID	220.034	219.027	2.775
														ALPHA-KETOISOCAPROIC ACID	148.037	147.03	6.624									L-Tryptophan-(indole-d5)	209.121	208.114	2.677
														PHTHALIC ACID	166.027	165.019	1.425									4-Hydroxybutyric acid (GHB)	104.047	103.04	2.543
														HOMOVANILLIC ACID	262.015	261.007	1.052									Vitamin C	176.032	351.057	1.348
														L-Tyrosine-(phenyl-3,5-d2)	183.086	182.079	5.178									URIC ACID	168.028	167.021	1.677
														Homovanillic acid	182.058	181.051	1.038									GLYCINE	179.058	178.051	3.088
														L-Tryptophan-(indole-d5)	209.992	208.984	2.523								Serum Hybrid SPE/ACN	HOMOVANILLIC ACID	262.015	261.007	2.965
														DL-2-HYDROXYGLUTARIC ACID	192.001	190.994	5.82									Citric acid	192.027	191.02	1.324
														Adipic acid	146.058	145.051	5.629									L-Tyrosine-(phenyl-3,5-d2)	183.086	182.079	2.456
														DL-VANILMANDELIC ACID	198.053	197.046	3.045									TRANS-ACONITIC ACID	174.016	173.009	1.51
														L-Tryptophan-(indole-d5)	209.121	208.114	4.301									Creatine	131.069	130.062	0.977
														SODIUM L- LACTATE	112.014	111.006	6.984									HOMOVANILLIC ACID	182.058	181.051	2.876
														URIC ACID	168.028	167.021	5.592									ADIPIC ACID	146.022	145.014	1.323
														MALIC ACID	134.021	133.014	8.104									Fumaric acid	116.011	115.004	1.68
														L-Lactic acid-13C3	93.0417	92.0345	4.201									Succinic acid-2,3-13C2	120.033	119.026	2.339
														Glycolic acid	76.016	75.0088	4.777									Levulinic acid	116.047	115.04	2.716
														alpha-Ketoisovaleric acid	116.047	115.04	0.947									DL-VANILMANDELIC ACID	220.034	219.027	2.803
														Orotic acid	156.017	155.01	4.227									ALPHA-KETOISOCAPROIC ACID	148.037	147.03	1.607
														2-Oxobutyric acid	102.032	101.024	1.083									CITRIC ACID	257.971	256.963	1.835
														Creatine	131.069	130.062	6.027									3-Hydroxybutyric acid	104.047	103.04	2.546
														GLYCINE	179.058	178.051	2.52									L-Tryptophan-(indole-d5)	209.121	208.114	2.785
														L-Leucine-5,5,5-d3	134.113	133.106	4.503									L-Phenylalanine-3,3-d2	167.092	166.084	2.623
														TRANS-ACONITIC ACID	174.016	173.009	6.405									2-Oxobutyric acid	102.032	203.056	2.795
														Glycine	75.032	74.0247	6.214									GLYCINE	179.058	178.051	3.108
														Uric acid	190.01	379.013	5.584									MALIC ACID	134.022	133.014	1.233
														L-Phenylalanine-3,3-d2	167.092	166.084	4.324									Orotic acid	156.017	155.01	1.274
														Citric acid	192.027	173.009	6.403									DL-VANILMANDELIC ACID	198.053	197.045	2.655
														Succinic acid	118.027	117.019	4.883									Adipic acid	146.058	145.051	2.821
														[Similar to: Palmitic Acid; ΔMass: 1.7329 Da]	257.973	256.966	5.015									URIC ACID	168.028	167.021	1.268
														Succinic acid-2,3-13C2	120.033	119.026	4.894									Vitamin C	176.032	175.025	2.466
														Ketoleucine	130.063	129.056	0.695									Ketoleucine	130.063	129.056	3.261
														alpha-Ketoglutaric acid	146.022	145.014	6.056									Methylmalonic acid	118.027	117.019	2.268
														(R)-(-)-beta-Hydroxybutyric acid	104.047	103.04	2.351									PHTHALIC ACID	166.027	165.019	3.076
														Fumaric acid	116.011	115.004	0.687								Serum Hybrid SPE/MeOH	URIC ACID	168.028	167.021	1.654
													Serum ACN	CITRIC ACID	257.973	256.966	4.998									alpha-Ketoglutaric acid	146.022	145.014	1.029
														Homovanillic acid	182.058	181.051	1.025									PHTHALIC ACID	166.027	165.019	3.088
														Uric acid	190.01	379.013	5.591									DL-VANILMANDELIC ACID	198.053	197.045	2.641
														Creatine	131.069	130.062	6.023									GLYCINE	179.058	178.051	3.114
														MALIC ACID	134.021	133.014	6.417									2-Oxobutyric acid	102.032	203.056	2.804
														L-Tyrosine-(phenyl-3,5-d2)	183.086	182.079	5.195									Citric acid	192.027	191.02	1.755
														Citric acid	192.027	173.009	6.42									Levulinic acid	116.047	115.04	2.726
														Methylmalonic acid	118.027	117.019	5.659									HOMOVANILLIC ACID	182.058	181.051	2.879
														L-Tryptophan-(indole-d5)	209.992	208.984	2.448									TRANS-ACONITIC ACID	174.016	173.009	2.479
														DL-2-HYDROXYGLUTARIC ACID	192	190.993	3.692									Ketoleucine	130.063	129.056	3.288
														ALPHA-KETOISOCAPROIC ACID	148.037	129.019	5.932									4-Hydroxybutyric acid (GHB)	104.047	103.04	2.55
														SODIUM L- LACTATE	112.014	111.006	3.316									L-Tryptophan-(indole-d5)	209.121	208.114	2.788
														Adipic acid	146.058	145.051	2.096									DL-VANILMANDELIC ACID	220.035	219.028	2.774
														GLYCINE	179.058	178.051	2.565									CITRIC ACID	257.971	256.963	1.821
														HOMOVANILLIC ACID	262.015	261.007	1.049									HOMOVANILLIC ACID	262.015	261.007	2.8
														PHTHALIC ACID	166.027	165.019	1.452									Orotic acid	156.017	155.01	0.921
														L-Lactic acid-13C3	93.0418	92.0345	4.261									Adipic acid	146.058	145.051	2.822
														Fumaric acid	116.011	115.004	0.66									Succinic acid-2,3-13C2	120.033	119.026	2.361
														alpha-Ketoisovaleric acid	116.047	115.04	0.898									L-Phenylalanine-3,3-d2	167.092	166.084	2.628
														L-Tryptophan-(indole-d5)	209.121	208.114	4.329									MALIC ACID	134.022	133.014	0.92
														D-Glucose-13C6	186.084	185.076	4.9									ALPHA-KETOISOCAPROIC ACID	148.037	147.03	1.615
														Glycine	75.032	74.0247	6.223
														L-Phenylalanine-3,3-d2	167.092	166.084	4.358
														2-Oxobutyric acid	102.032	101.024	1.197
														(R)-(-)-beta-Hydroxybutyric acid	104.047	103.04	2.431
														Ketoleucine	130.063	129.056	0.768
														Orotic acid	156.017	155.01	4.301
														DL-VANILMANDELIC ACID	198.053	197.046	3.155
														URIC ACID	168.028	167.021	6.339
														L-Leucine-5,5,5-d3	134.113	133.106	4.546
													Serum Hybrid SPE/ACN	Succinic acid-2,3-13C2	120.033	119.026	5.619
														GLYCINE	179.058	178.051	2.112
														MALIC ACID	134.022	133.014	8.046
														alpha-Ketoglutaric acid	146.022	145.014	6.333
														Methylmalonic acid	118.027	117.019	5.815
														Homovanillic acid	182.058	181.051	0.91
														L-Tyrosine-(phenyl-3,5-d2)	183.086	182.079	5.058
														TRANS-ACONITIC ACID	174.016	173.009	1.153
														URIC ACID	168.028	167.021	5.781
														4-Hydroxybutyric acid (GHB)	104.047	103.04	1.977
														Vitamin C	176.032	175.025	0.504
														2-Oxobutyric acid	102.032	101.024	1.071
														ALPHA-KETOISOCAPROIC ACID	148.037	147.03	6.503
														alpha-Ketoisovaleric acid	116.047	115.04	0.881
														L-Tryptophan-(indole-d5)	209.993	208.985	2.43
														Adipic acid	146.058	145.051	1.57
														Fumaric acid	116.011	115.004	0.55
														SODIUM L- LACTATE	112.014	111.006	1.407
														Glycine	75.032	74.0247	6.152
														DL-2-HYDROXYGLUTARIC ACID	192.001	190.994	0.045
														PHTHALIC ACID	166.027	165.019	1.064
														L-Tryptophan-(indole-d5)	209.121	208.114	4.236
														Orotic acid	156.017	155.01	4.183
														Glycolic acid	76.016	75.0088	4.671
														Citric acid	192.027	173.009	1.154
														Ketoleucine	130.063	129.056	0.738
														L-Leucine-5,5,5-d3	134.113	133.106	4.499
														HOMOVANILLIC ACID	262.015	242.997	0.348
														DL-VANILMANDELIC ACID	198.053	197.046	3.495
														CITRIC ACID	257.974	256.967	0.951
														L-Phenylalanine-3,3-d2	167.092	166.084	4.126
														L-Lactic acid-13C3	93.0417	92.0345	4.651
													Serum Hybrid SPE/MeOH	Methylmalonic acid	118.027	117.019	4.863
														DL-VANILMANDELIC ACID	198.053	197.046	2.204
														MALIC ACID	134.022	133.014	4.891
														ALPHA-KETOISOCAPROIC ACID	148.037	129.019	0.693
														Orotic acid	156.017	155.01	2.51
														Fumaric acid	116.011	115.004	0.736
														Ketoleucine	130.063	129.056	0.615
														TRANS-ACONITIC ACID	174.016	173.009	0.564
														HOMOVANILLIC ACID	262.014	242.997	4.437
														GLYCINE	179.058	178.051	2.166
														Uric acid	168.028	167.021	4.957
														Uric acid	190.011	189.003	3.764
														HOMOVANILLIC ACID	182.058	181.051	2.591
														L-Tryptophan-(indole-d5)	209.121	208.114	10.596
														L-Tryptophan-(indole-d5)	209.992	208.985	0.836
														DL-2-HYDROXYGLUTARIC ACID	192.001	190.994	0.587
														4-Hydroxybutyric acid (GHB)	104.047	103.04	2.719
														2-Oxobutyric acid	102.032	101.024	3.222
														L-Lactic acid-13C3	93.0418	92.0345	4.213
														L-Leucine-5,5,5-d3	134.113	133.106	3.152
														alpha-Ketoisovaleric acid	116.047	115.04	0.645
															257.974	256.967	0.627
														L-Phenylalanine-3,3-d2	167.092	166.084	2.792
														Succinic acid-2,3-13C2	120.033	119.026	4.861
														Citric acid	192.027	191.02	9.816
														Malonic acid	104.011	103.004	2.423
														PHTHALIC ACID	166.027	165.019	0.035
														Adipic acid	146.058	145.051	3.084
														L-Tyrosine-(phenyl-3,5-d2)	183.086	182.079	5.016
