# Supplementary material for: Comparison between 5 extractions methods in either plasma or serum to determine the optimal extraction and matrix combination for human metabolomics
Source: Cell Mol Biol Lett. 2023 May 20;28:43. doi: 10.1186/s11658-023-00452-x (PMC10200056; doi:10.1186/s11658-023-00452-x)
Supplement: Supplementary file 19 — Additional file 19. Table S15: Plasma chromatograms highlighting the differences between sample preparation protocols.The chromatograms were obtained using the Freestyle software. MeOH : methanol; MeOH:ACN : methanol combined with acetonitrile; ACN: acetonitrile; SPE : solid preparation extraction. [file 11658_2023_452_MOESM19_ESM.xlsx]

## Sheet: Feuil1
Table S15 (more information): Plasma chromatograms highlighting the differences between sample preparation protocols.The chromatograms were obtained using the Freestyle software (Thermo Fisher Scientific). MeOH : methanol; MeOH:ACN : methanol combined with acetonitrile; ACN: acetonitrile; SPE : solid preparation extraction
HILIC (+ESI)															HILIC (-ESI)															C18 (+ESI)																	C18 (-ESI)
Plasma MeOH															Plasma MeOH															Plasma MeOH																	Plasma MeOH
																														Plasma MeOH:ACN
Plasma MeOH:ACN															Plasma MeOH:ACN																																Plasma MeOH:ACN
																																															Plasma ACN
Plasma ACN
															Plasma ACN															Plasma ACN
																														Plasma Hybrid SPE/ACN
Plasma Hybrid SPE/ACN
															Plasma Hybrid SPE/ACN																																Plasma Hybrid SPE/ACN
Plasma Hybrid SPE/MeOH
															Plasma Hybrid SPE/MeOH															Plasma Hybrid SPE/MeOH
																																															Plasma Hybrid SPE/MeOH
